# Supplementary material for: Wheat-Thinopyrum Substitution Lines Imprint Compensation Both From Recipients and Donors
Source: Front Plant Sci. 2022 Apr 15;13:837410. doi: 10.3389/fpls.2022.837410 (PMC9051513; doi:10.3389/fpls.2022.837410)
Supplement: Supplementary file 7 [file Data_Sheet_1.xlsx]

## Sheet: TableS1
Table S1. Transcriptomics data information of all libraries.
Sample	Reads base(G)	Reads number
C3A_3E_2_1.fq.gz	2.6	37021727
C3A_3E_2_2.fq.gz	2.7	37021727
C3A_3E_3_1.fq.gz	2.7	39094819
C3A_3E_3_2.fq.gz	2.8	39094819
C3A_3E_4_1.fq.gz	3.1	45098322
C3A_3E_4_2.fq.gz	3.2	45098322
C3B_3E_1_1.fq.gz	3	43180864
C3B_3E_1_2.fq.gz	3.1	43180864
C3B_3E_2_1.fq.gz	2.8	40978738
C3B_3E_2_2.fq.gz	2.9	40978738
C3B_3E_4_1.fq.gz	2.8	40411989
C3B_3E_4_2.fq.gz	2.9	40411989
C3D_3E_1_1.fq.gz	2.5	36319157
C3D_3E_1_2.fq.gz	2.6	36319157
C3D_3E_3_1.fq.gz	2.7	39273455
C3D_3E_3_2.fq.gz	2.8	39273455
C3D_3E_4_1.fq.gz	2.9	41559841
C3D_3E_4_2.fq.gz	2.9	41559841
C7A_7E_1_1.fq.gz	2.4	34117930
C7A_7E_1_2.fq.gz	2.4	34117930
C7A_7E_3_1.fq.gz	3	42786965
C7A_7E_3_2.fq.gz	3	42786965
C7A_7E_4_1.fq.gz	3.2	46779324
C7A_7E_4_2.fq.gz	3.3	46779324
C7B_7E_2_1.fq.gz	3.1	44616760
C7B_7E_2_2.fq.gz	3.2	44616760
C7B_7E_3_1.fq.gz	2.9	41969728
C7B_7E_3_2.fq.gz	2.9	41969728
C7B_7E_4_1.fq.gz	2.9	40666545
C7B_7E_4_2.fq.gz	2.9	40666545
C7D_7E_1_1.fq.gz	2.5	35853260
C7D_7E_1_2.fq.gz	2.5	35853260
C7D_7E_2_1.fq.gz	2.8	40514053
C7D_7E_2_2.fq.gz	2.9	40514053
C7D_7E_4_1.fq.gz	2.6	37295822
C7D_7E_4_2.fq.gz	2.7	37295822
CSW_1_1.fq.gz	3.1	44650306
CSW_1_2.fq.gz	3.2	44650306
CSW_3_1.fq.gz	2.6	36273136
CSW_3_2.fq.gz	2.6	36273136
CSW_4_1.fq.gz	3.3	47393843
CSW_4_2.fq.gz	3.4	47393843
Thy0_1_1.fq.gz	3	41116495
Thy0_1_2.fq.gz	3.2	41116495
Thy0_2_1.fq.gz	3.2	43032094
Thy0_2_2.fq.gz	3.3	43032094
Thy0_3_1.fq.gz	2.7	36765421
Thy0_3_2.fq.gz	2.8	36765421

## Sheet: TableS2
Table S2. The overlapped DEGs in DS3E and DS7E.
DS3E-UP	DS3E-DOWN	DS7E-UP	DS7E-DOWN
Tel3E01T462400	Tel3E01T068700	Tel7E01T045700	Tel7E01T366000
Tel3E01T505600	Tel3E01T314100	Tel7E01T002700	Tel7E01T141100
Tel3E01T601300	Tel3E01T164800	Tel7E01T377200	Tel7E01T399400
Tel3E01T098600	Tel3E01T474500	Tel7E01T557600	Tel7E01T812900
Tel3E01T284000	Tel3E01T252600	Tel7E01T992100	Tel7E01T172800
Tel3E01T632400	Tel3E01T788900	Tel7E01T590400	Tel7E01T809000
Tel3E01T096100	Tel3E01T318700	Tel7E01T502200	Tel7E01T801300
Tel3E01T327700	Tel3E01T314300	Tel7E01T203800	Tel7E01T939500
Tel3E01T492200	Tel3E01T449300	Tel7E01T695700	Tel7E01T621200
Tel3E01T071800	Tel3E01T547800	Tel7E01T561500	Tel7E01T393600
Tel3E01T276300	Tel3E01T905400	Tel7E01T408200	Tel7E01T813000
Tel3E01T665100	Tel3E01T881800	Tel7E01T563500	Tel7E01T438100
Tel3E01T327500	Tel3E01T068600	Tel7E01T437800	Tel7E01T671800
Tel3E01T286500	Tel3E01T069500	Tel7E01T510900	Tel7E01T176100
Tel3E01T665000	Tel3E01T133700	Tel7E01T710000	Tel7E01T586000
Tel3E01T362900	Tel3E01T298300	Tel7E01T144100	Tel7E01T671500
Tel3E01T229200	Tel3E01T068900	Tel7E01T474200	Tel7E01T597600
Tel3E01T584500	Tel3E01T833500	Tel7E01T429700	Tel7E01T624400
Tel3E01T819900	Tel3E01T666700	Tel7E01T654000	Tel7E01T892800
Tel3E01T826800	Tel3E01T384500	Tel7E01T406800	Tel7E01T926100
Tel3E01T157000	Tel3E01T260300	Tel7E01T603700	Tel7E01T624500
Tel3E01T867700	Tel3E01T172400	Tel7E01T503800	Tel7E01T297900
Tel3E01T647900	Tel3E01T035600	Tel7E01T645900	Tel7E01T603300
Tel3E01T263700	Tel3E01T368500	Tel7E01T676000	Tel7E01T999000
Tel3E01T700500	Tel3E01T500800	Tel7E01T311900	Tel7E01T903500
Tel3E01T764300	Tel3E01T890900	Tel7E01T1013100	Tel7E01T951000
Tel3E01T531400	Tel3E01T069100	Tel7E01T480800	Tel7E01T962700
Tel3E01T607100	Tel3E01T558600	Tel7E01T466900	Tel7E01T443600
Tel3E01T393000	Tel3E01T834100	Tel7E01T557700	Tel7E01T946400
Tel3E01T202400	Tel3E01T902300	Tel7E01T478200	Tel7E01T420800
Tel3E01T148600	Tel3E01T041900	Tel7E01T991200	Tel7E01T901200
Tel3E01T901300	Tel3E01T103700	Tel7E01T909000	Tel7E01T064500
Tel3E01T399200	Tel3E01T834200	Tel7E01T270400	Tel7E01T207200
Tel3E01T723000	Tel3E01T168600	Tel7E01T824600	Tel7E01T447700
Tel3E01T764400	Tel3E01T413200	Tel7E01T594600	Tel7E01T307700
Tel3E01T506800	Tel3E01T569900	Tel7E01T540300	Tel7E01T988800
Tel3E01T147200	Tel3E01T788700	Tel7E01T218800	Tel7E01T043700
Tel3E01T429300	Tel3E01T314400	Tel7E01T076700	Tel7E01T979900
Tel3E01T827700	Tel3E01T849400	Tel7E01T433000	Tel7E01T131000
Tel3E01T421600	Tel3E01T483800	Tel7E01T483300	Tel7E01T218300
Tel3E01T677600	Tel3E01T243700	Tel7E01T478900	Tel7E01T670600
Tel3E01T403100	Tel3E01T311200	Tel7E01T239800	Tel7E01T712000
Tel3E01T096600	Tel3E01T752200	Tel7E01T485900	Tel7E01T817600
Tel3E01T496500	Tel3E01T909300	Tel7E01T518900	Tel7E01T114000
Tel3E01T520000	Tel3E01T032200	Tel7E01T120700	Tel7E01T800400
Tel3E01T096400	Tel3E01T323000	Tel7E01T704100	Tel7E01T449000
Tel3E01T254400	Tel3E01T760400	Tel7E01T444300	Tel7E01T066400
Tel3E01T685800	Tel3E01T530900	Tel7E01T559400	Tel7E01T633000
Tel3E01T618700	Tel3E01T751600	Tel7E01T041800	Tel7E01T134100
Tel3E01T049800	Tel3E01T655700	Tel7E01T876500	Tel7E01T439000
Tel3E01T085900	Tel3E01T788800	Tel7E01T815100	Tel7E01T625100
Tel3E01T692700	Tel3E01T889100	Tel7E01T203100	Tel7E01T957500
Tel3E01T662800	Tel3E01T638300	Tel7E01T118000	Tel7E01T833200
Tel3E01T049100	Tel3E01T754900	Tel7E01T504300	Tel7E01T293600
Tel3E01T488200	Tel3E01T509300	Tel7E01T199300	Tel7E01T310900
Tel3E01T552300	Tel3E01T306700	Tel7E01T459400	Tel7E01T738100
Tel3E01T174400	Tel3E01T867100	Tel7E01T351600	Tel7E01T439400
Tel3E01T040100	Tel3E01T314200	Tel7E01T138500	Tel7E01T436700
Tel3E01T072200	Tel3E01T786600	Tel7E01T1001200	Tel7E01T091300
Tel3E01T417900	Tel3E01T278300	Tel7E01T442800	Tel7E01T649100
Tel3E01T588600	Tel3E01T013100	Tel7E01T709100	Tel7E01T735300
Tel3E01T829300	Tel3E01T751800	Tel7E01T350800	Tel7E01T716000
Tel3E01T030700	Tel3E01T648500	Tel7E01T837400	Tel7E01T758600
Tel3E01T467500	Tel3E01T257200	Tel7E01T126100	Tel7E01T818300
Tel3E01T705800	Tel3E01T917700	Tel7E01T148100	Tel7E01T829200
Tel3E01T550700	Tel3E01T669600	Tel7E01T083100	Tel7E01T134900
Tel3E01T408800	Tel3E01T243800	Tel7E01T520400	Tel7E01T363100
Tel3E01T150700	Tel3E01T734900	Tel7E01T339500	Tel7E01T114500
Tel3E01T404900	Tel3E01T218700	Tel7E01T306400	Tel7E01T675700
Tel3E01T462500	Tel3E01T108500	Tel7E01T216600	Tel7E01T546400
Tel3E01T367100	Tel3E01T468700	Tel7E01T460700	Tel7E01T242300
Tel3E01T442800	Tel3E01T032400	Tel7E01T284900	Tel7E01T808700
Tel3E01T514100	Tel3E01T517100	Tel7E01T362600	Tel7E01T015600
Tel3E01T839900	Tel3E01T575300	Tel7E01T567200	Tel7E01T067800
Tel3E01T531500	Tel3E01T744800	Tel7E01T637400	Tel7E01T433700
Tel3E01T243000	Tel3E01T487100	Tel7E01T506800	Tel7E01T027400
Tel3E01T783900	Tel3E01T351600	Tel7E01T251900	Tel7E01T035100
Tel3E01T455500	Tel3E01T221000	Tel7E01T553400	Tel7E01T858800
Tel3E01T630900	Tel3E01T271200	Tel7E01T478700	Tel7E01T011800
Tel3E01T254200	Tel3E01T091300	Tel7E01T954400	Tel7E01T333100
Tel3E01T626100	Tel3E01T732600	Tel7E01T172300	Tel7E01T410400
Tel3E01T561000	Tel3E01T903700	Tel7E01T023400	Tel7E01T350700
Tel3E01T576700	Tel3E01T257100	Tel7E01T566400	Tel7E01T588300
Tel3E01T427600	Tel3E01T077400	Tel7E01T216700	Tel7E01T413100
Tel3E01T644100	Tel3E01T601500	Tel7E01T390700	Tel7E01T949000
Tel3E01T696800	Tel3E01T384600	Tel7E01T189800	Tel7E01T208400
Tel3E01T213500	Tel3E01T359100	Tel7E01T287200	Tel7E01T623600
Tel3E01T587200	Tel3E01T362400	Tel7E01T091000	Tel7E01T833400
Tel3E01T418900	Tel3E01T498700	Tel7E01T048500	Tel7E01T965400
Tel3E01T677500	Tel3E01T490200	Tel7E01T548000	Tel7E01T484400
Tel3E01T151100	Tel3E01T389600	Tel7E01T289900	Tel7E01T1000200
Tel3E01T823400	Tel3E01T618400	Tel7E01T402600	Tel7E01T818100
Tel3E01T913000	Tel3E01T742100	Tel7E01T864800	Tel7E01T770900
Tel3E01T075400	Tel3E01T283600	Tel7E01T484900	Tel7E01T835900
Tel3E01T882700	Tel3E01T730000	Tel7E01T015000	Tel7E01T306500
Tel3E01T063400	Tel3E01T591100	Tel7E01T850300	Tel7E01T231000
Tel3E01T704200	Tel3E01T544500	Tel7E01T269900	Tel7E01T899500
Tel3E01T332600	Tel3E01T094300	Tel7E01T189000	Tel7E01T074200
Tel3E01T533600	Tel3E01T879600	Tel7E01T006700	Tel7E01T728700
Tel3E01T539800	Tel3E01T729900	Tel7E01T427200	Tel7E01T569000
Tel3E01T428800	Tel3E01T774900	Tel7E01T1001300	Tel7E01T574700
Tel3E01T097200	Tel3E01T094100	Tel7E01T863600	Tel7E01T059700
Tel3E01T004200	Tel3E01T093300	Tel7E01T095700	Tel7E01T725200
Tel3E01T460200	Tel3E01T556700	Tel7E01T144000	Tel7E01T830100
Tel3E01T609900	Tel3E01T887400	Tel7E01T719100	Tel7E01T397600
Tel3E01T430000	Tel3E01T192300	Tel7E01T267400	Tel7E01T1031000
Tel3E01T597400	Tel3E01T752000	Tel7E01T024500	Tel7E01T238600
Tel3E01T406100	Tel3E01T901700	Tel7E01T507900	Tel7E01T248400
Tel3E01T096200	Tel3E01T420500	Tel7E01T769500	Tel7E01T679100
Tel3E01T140200	Tel3E01T630600	Tel7E01T397100	Tel7E01T262400
Tel3E01T033000	Tel3E01T005400	Tel7E01T080500	Tel7E01T321300
Tel3E01T845100	Tel3E01T715400	Tel7E01T020500	Tel7E01T430300
Tel3E01T292200	Tel3E01T751700	Tel7E01T537100	Tel7E01T669200
Tel3E01T027400	Tel3E01T385300	Tel7E01T293900	Tel7E01T570900
Tel3E01T421500	Tel3E01T370700	Tel7E01T502700	Tel7E01T793000
Tel3E01T224800	Tel3E01T574500	Tel7E01T778400	Tel7E01T285900
Tel3E01T506000	Tel3E01T192800	Tel7E01T406900	Tel7E01T333600
Tel3E01T393600	Tel3E01T314000	Tel7E01T190900	Tel7E01T534200
Tel3E01T649000	Tel3E01T378700	Tel7E01T516300	Tel7E01T099200
Tel3E01T707400	Tel3E01T799200	Tel7E01T424900	Tel7E01T462900
Tel3E01T616900	Tel3E01T889900	Tel7E01T330800	Tel7E01T788600
Tel3E01T301400	Tel3E01T058200	Tel7E01T202800	Tel7E01T135900
Tel3E01T846800	Tel3E01T187300	Tel7E01T518200	Tel7E01T438500
Tel3E01T634700	Tel3E01T556900	Tel7E01T287900	Tel7E01T626700
Tel3E01T101400	Tel3E01T115600	Tel7E01T196300	Tel7E01T459900
Tel3E01T360300	Tel3E01T899100	Tel7E01T616500	Tel7E01T481400
Tel3E01T689500	Tel3E01T479800	Tel7E01T784800	Tel7E01T350100
Tel3E01T137400	Tel3E01T748500	Tel7E01T677000	Tel7E01T462700
Tel3E01T347200	Tel3E01T553700	Tel7E01T831000	Tel7E01T514800
Tel3E01T715500	Tel3E01T211100	Tel7E01T465400	Tel7E01T538300
Tel3E01T392200	Tel3E01T234100	Tel7E01T1022600	Tel7E01T015700
Tel3E01T030800	Tel3E01T581800	Tel7E01T888700	Tel7E01T510700
Tel3E01T287900	Tel3E01T887100	Tel7E01T516500	Tel7E01T980100
Tel3E01T893700	Tel3E01T896100	Tel7E01T526300	Tel7E01T166900
Tel3E01T829000	Tel3E01T672500	Tel7E01T495800	Tel7E01T944200
Tel3E01T681500	Tel3E01T804900	Tel7E01T376800	Tel7E01T234600
Tel3E01T002600	Tel3E01T787000	Tel7E01T029800	Tel7E01T666600
Tel3E01T416800	Tel3E01T555100	Tel7E01T504700	Tel7E01T238400
Tel3E01T684900	Tel3E01T370400	Tel7E01T458300	Tel7E01T953600
Tel3E01T819300	Tel3E01T597800	Tel7E01T777800	Tel7E01T952900
Tel3E01T627300	Tel3E01T321700	Tel7E01T138700	Tel7E01T773100
Tel3E01T438400	Tel3E01T475100	Tel7E01T579200	Tel7E01T847300
Tel3E01T443400	Tel3E01T035700	Tel7E01T718900	Tel7E01T541300
Tel3E01T663000	Tel3E01T695500	Tel7E01T652600	Tel7E01T578600
Tel3E01T453500	Tel3E01T608800	Tel7E01T848300	Tel7E01T727900
Tel3E01T142600	Tel3E01T107000	Tel7E01T823100	Tel7E01T338400
Tel3E01T224600	Tel3E01T717000	Tel7E01T481300	Tel7E01T663500
Tel3E01T364000	Tel3E01T748300	Tel7E01T655000	Tel7E01T979100
Tel3E01T364600	Tel3E01T353700	Tel7E01T435400	Tel7E01T468100
Tel3E01T690400	Tel3E01T406500	Tel7E01T470700	Tel7E01T412100
Tel3E01T017200	Tel3E01T315800	Tel7E01T139900	Tel7E01T473900
Tel3E01T456400	Tel3E01T764000	Tel7E01T480700	Tel7E01T947900
Tel3E01T489800	Tel3E01T849300	Tel7E01T480400	Tel7E01T677200
Tel3E01T343800	Tel3E01T617000	Tel7E01T515900	Tel7E01T101200
Tel3E01T850400	Tel3E01T841300	Tel7E01T537400	Tel7E01T828700
Tel3E01T215800	Tel3E01T556000	Tel7E01T707100	Tel7E01T304500
Tel3E01T326700	Tel3E01T104000	Tel7E01T384400	Tel7E01T825700
Tel3E01T472200	Tel3E01T142200	Tel7E01T270500	Tel7E01T952800
Tel3E01T330400	Tel3E01T127100	Tel7E01T634100	Tel7E01T122300
Tel3E01T391900	Tel3E01T543000	Tel7E01T931800	Tel7E01T1006000
Tel3E01T435100	Tel3E01T666200	Tel7E01T212100	Tel7E01T702500
Tel3E01T042300	Tel3E01T714400	Tel7E01T217900	Tel7E01T712800
Tel3E01T202000	Tel3E01T577500	Tel7E01T725500	Tel7E01T426100
Tel3E01T001900	Tel3E01T567800	Tel7E01T905600	Tel7E01T963500
Tel3E01T635900	Tel3E01T385100	Tel7E01T884300	Tel7E01T338700
Tel3E01T677700	Tel3E01T567200	Tel7E01T876100	Tel7E01T626800
Tel3E01T096900	Tel3E01T804300	Tel7E01T405000	Tel7E01T378300
Tel3E01T278100	Tel3E01T013800	Tel7E01T190400	Tel7E01T570700
Tel3E01T042800	Tel3E01T786200	Tel7E01T602900	Tel7E01T818200
Tel3E01T690000	Tel3E01T137500	Tel7E01T505800	Tel7E01T165700
Tel3E01T202500	Tel3E01T322600	Tel7E01T270000	Tel7E01T439100
Tel3E01T442300	Tel3E01T469200	Tel7E01T849100	Tel7E01T948100
Tel3E01T071300	Tel3E01T567900	Tel7E01T572000	Tel7E01T767000
Tel3E01T266600	Tel3E01T484700	Tel7E01T910500	Tel7E01T873700
Tel3E01T281900	Tel3E01T758900	Tel7E01T863500	Tel7E01T110200
Tel3E01T240600	Tel3E01T168300	Tel7E01T502900	Tel7E01T767100
Tel3E01T339200	Tel3E01T420900	Tel7E01T697400	Tel7E01T950500
Tel3E01T086100	Tel3E01T695700	Tel7E01T983800	Tel7E01T230900
Tel3E01T378000	Tel3E01T463700	Tel7E01T803500	Tel7E01T109400
Tel3E01T133200	Tel3E01T706600	Tel7E01T204700	Tel7E01T263100
Tel3E01T680200	Tel3E01T444700	Tel7E01T508300	Tel7E01T569900
Tel3E01T727000	Tel3E01T756700	Tel7E01T738900	Tel7E01T596400
Tel3E01T102000	Tel3E01T868500	Tel7E01T911300	Tel7E01T1015700
Tel3E01T671200	Tel3E01T776400	Tel7E01T516700	Tel7E01T548900
Tel3E01T540700	Tel3E01T135100	Tel7E01T424800	Tel7E01T555000
Tel3E01T666800	Tel3E01T106900	Tel7E01T675600	Tel7E01T782800
Tel3E01T268100	Tel3E01T572400	Tel7E01T498000	Tel7E01T947700
Tel3E01T394100	Tel3E01T649800	Tel7E01T981600	Tel7E01T916700
Tel3E01T151200	Tel3E01T820800	Tel7E01T922600	Tel7E01T291600
Tel3E01T707800	Tel3E01T093800	Tel7E01T405200	Tel7E01T040100
Tel3E01T402400	Tel3E01T770300	Tel7E01T582300	Tel7E01T996100
Tel3E01T649200	Tel3E01T227400	Tel7E01T295800	Tel7E01T785300
Tel3E01T323700	Tel3E01T513100	Tel7E01T167800	Tel7E01T194900
Tel3E01T047400	Tel3E01T196400	Tel7E01T609100	Tel7E01T956100
Tel3E01T367800	Tel3E01T252700	Tel7E01T518800	Tel7E01T225600
Tel3E01T382100	Tel3E01T730200	Tel7E01T492700	Tel7E01T275900
Tel3E01T886200	Tel3E01T570700	Tel7E01T739100	Tel7E01T759800
Tel3E01T873000	Tel3E01T570600	Tel7E01T697900	Tel7E01T622200
Tel3E01T148800	Tel3E01T594500	Tel7E01T846600	Tel7E01T433100
Tel3E01T409900	Tel3E01T536100	Tel7E01T080400	Tel7E01T733400
Tel3E01T286900	Tel3E01T669500	Tel7E01T934000	Tel7E01T782900
Tel3E01T184800	Tel3E01T564300	Tel7E01T394900	Tel7E01T008100
Tel3E01T566500	Tel3E01T724600	Tel7E01T567100	Tel7E01T616100
Tel3E01T482300	Tel3E01T718800	Tel7E01T404600	Tel7E01T637600
Tel3E01T065500	Tel3E01T848800	Tel7E01T797300	Tel7E01T334700
Tel3E01T276800	Tel3E01T593700	Tel7E01T099000	Tel7E01T141600
Tel3E01T553200	Tel3E01T651200	Tel7E01T335500	Tel7E01T412700
Tel3E01T016700	Tel3E01T804800	Tel7E01T249800	Tel7E01T600700
Tel3E01T596000	Tel3E01T782300	Tel7E01T252500	Tel7E01T920500
Tel3E01T189000	Tel3E01T230200	Tel7E01T302600	Tel7E01T465900
Tel3E01T453600	Tel3E01T680600	Tel7E01T442700	Tel7E01T806000
Tel3E01T506500	Tel3E01T253600	Tel7E01T831600	Tel7E01T655500
Tel3E01T490500	Tel3E01T353400	Tel7E01T416400	Tel7E01T974200
Tel3E01T725300	Tel3E01T732900	Tel7E01T552700	Tel7E01T1011500
Tel3E01T361600	Tel3E01T444300	Tel7E01T208700	Tel7E01T098600
Tel3E01T350300	Tel3E01T595500	Tel7E01T754100	Tel7E01T399600
Tel3E01T822300	Tel3E01T014000	Tel7E01T729300	Tel7E01T634500
Tel3E01T517200	Tel3E01T572500	Tel7E01T704000	Tel7E01T093400
Tel3E01T517300	Tel3E01T205400	Tel7E01T347800	Tel7E01T315600
Tel3E01T431000	Tel3E01T211500	Tel7E01T751300	Tel7E01T839400
Tel3E01T461400	Tel3E01T250900	Tel7E01T503100	Tel7E01T1009200
Tel3E01T203000	Tel3E01T045500	Tel7E01T596700	Tel7E01T361400
Tel3E01T313400	Tel3E01T412300	Tel7E01T490700	Tel7E01T184300
Tel3E01T471500	Tel3E01T458800	Tel7E01T642500	Tel7E01T354100
Tel3E01T256000	Tel3E01T104400	Tel7E01T628200	Tel7E01T920600
Tel3E01T608900	Tel3E01T896700	Tel7E01T958100	Tel7E01T284500
Tel3E01T424700	Tel3E01T834300	Tel7E01T923500	Tel7E01T222800
Tel3E01T839100	Tel3E01T399400	Tel7E01T278200	Tel7E01T283500
Tel3E01T342300	Tel3E01T188500	Tel7E01T526200	Tel7E01T608900
Tel3E01T501700	Tel3E01T409000	Tel7E01T033500	Tel7E01T257800
Tel3E01T264700	Tel3E01T798700	Tel7E01T650600	Tel7E01T986900
Tel3E01T100500	Tel3E01T629600	Tel7E01T1004300	Tel7E01T132400
Tel3E01T255800	Tel3E01T012200	Tel7E01T717900	Tel7E01T589900
Tel3E01T295800	Tel3E01T700400	Tel7E01T685700	Tel7E01T859100
Tel3E01T658500	Tel3E01T329600	Tel7E01T028300	Tel7E01T038500
Tel3E01T410000	Tel3E01T490300	Tel7E01T574800	Tel7E01T134800
Tel3E01T576500	Tel3E01T760200	Tel7E01T681700	Tel7E01T545400
Tel3E01T362100	Tel3E01T432700	Tel7E01T120300	Tel7E01T274500
Tel3E01T892900	Tel3E01T905200	Tel7E01T396600	Tel7E01T969000
Tel3E01T318800	Tel3E01T122900	Tel7E01T313300	Tel7E01T544200
Tel3E01T554600	Tel3E01T594000	Tel7E01T640800	Tel7E01T749800
Tel3E01T581400	Tel3E01T467700	Tel7E01T161500	Tel7E01T047700
Tel3E01T704500	Tel3E01T020900	Tel7E01T046500	Tel7E01T1024900
Tel3E01T242500	Tel3E01T069000	Tel7E01T472600	Tel7E01T526900
Tel3E01T545700	Tel3E01T562500	Tel7E01T643800	Tel7E01T238800
Tel3E01T292500	Tel3E01T757500	Tel7E01T547200	Tel7E01T963300
Tel3E01T420800	Tel3E01T252000	Tel7E01T557000	Tel7E01T788000
Tel3E01T334900	Tel3E01T084300	Tel7E01T736700	Tel7E01T107500
Tel3E01T373300	Tel3E01T312200	Tel7E01T261900	Tel7E01T839000
Tel3E01T097400	Tel3E01T365000	Tel7E01T383300	Tel7E01T091400
Tel3E01T866600	Tel3E01T126000	Tel7E01T637900	Tel7E01T710700
Tel3E01T565100	Tel3E01T843800	Tel7E01T452100	Tel7E01T782400
Tel3E01T155700	Tel3E01T480500	Tel7E01T765700	Tel7E01T749100
Tel3E01T881300	Tel3E01T627500	Tel7E01T124300	Tel7E01T1027000
Tel3E01T350400	Tel3E01T500100	Tel7E01T559000	Tel7E01T280700
Tel3E01T223300	Tel3E01T035500	Tel7E01T636800	Tel7E01T920300
Tel3E01T732700	Tel3E01T600100	Tel7E01T461700	Tel7E01T738600
Tel3E01T257400	Tel3E01T007200	Tel7E01T592300	Tel7E01T633500
Tel3E01T100400	Tel3E01T905300	Tel7E01T498400	Tel7E01T561900
Tel3E01T263900	Tel3E01T823900	Tel7E01T492400	Tel7E01T250900
Tel3E01T240200	Tel3E01T180000	Tel7E01T074800	Tel7E01T669500
Tel3E01T283000	Tel3E01T447900	Tel7E01T721500	Tel7E01T610900
Tel3E01T510700	Tel3E01T205300	Tel7E01T569100	Tel7E01T1002900
Tel3E01T362700	Tel3E01T351700	Tel7E01T340900	Tel7E01T460000
Tel3E01T371200	Tel3E01T039300	Tel7E01T485000	Tel7E01T588100
Tel3E01T505200	Tel3E01T779600	Tel7E01T220200	Tel7E01T785700
Tel3E01T188300	Tel3E01T165300	Tel7E01T600500	Tel7E01T502600
Tel3E01T332400	Tel3E01T774700	Tel7E01T383500	Tel7E01T453600
Tel3E01T489700	Tel3E01T663800	Tel7E01T019900	Tel7E01T647900
Tel3E01T582000	Tel3E01T042700	Tel7E01T745900	Tel7E01T451000
Tel3E01T677400	Tel3E01T296500	Tel7E01T850700	Tel7E01T663700
Tel3E01T276900	Tel3E01T688900	Tel7E01T521000	Tel7E01T374500
Tel3E01T355700	Tel3E01T616300	Tel7E01T604900	Tel7E01T791200
Tel3E01T493300	Tel3E01T291000	Tel7E01T118400	Tel7E01T154100
Tel3E01T037300	Tel3E01T511500	Tel7E01T637500	Tel7E01T832500
Tel3E01T608600	Tel3E01T715300	Tel7E01T469600	Tel7E01T965300
Tel3E01T647800	Tel3E01T100600	Tel7E01T1009500	Tel7E01T882200
Tel3E01T266900	Tel3E01T368400	Tel7E01T491000	Tel7E01T630700
Tel3E01T585200	Tel3E01T541500	Tel7E01T442200	Tel7E01T456200
Tel3E01T328900	Tel3E01T162300	Tel7E01T408100	Tel7E01T1016100
Tel3E01T496200	Tel3E01T765700	Tel7E01T820100	Tel7E01T851300
Tel3E01T682800	Tel3E01T580500	Tel7E01T959200	Tel7E01T342900
Tel3E01T373700	Tel3E01T616600	Tel7E01T837300	Tel7E01T745100
Tel3E01T097700	Tel3E01T757000	Tel7E01T915100	Tel7E01T594800
Tel3E01T138000	Tel3E01T653500	Tel7E01T336100	Tel7E01T900900
Tel3E01T166300	Tel3E01T846300	Tel7E01T787800	Tel7E01T448400
Tel3E01T423400	Tel3E01T374400	Tel7E01T752400	Tel7E01T623700
Tel3E01T213100	Tel3E01T905800	Tel7E01T885700	Tel7E01T661200
Tel3E01T012000	Tel3E01T406600	Tel7E01T078500	Tel7E01T421500
Tel3E01T394300	Tel3E01T826900	Tel7E01T740300	Tel7E01T767700
Tel3E01T443600	Tel3E01T668100	Tel7E01T126900	Tel7E01T524400
Tel3E01T405400	Tel3E01T162400	Tel7E01T190300	Tel7E01T269000
Tel3E01T723100	Tel3E01T077100	Tel7E01T914700	Tel7E01T998700
Tel3E01T707200	Tel3E01T889800	Tel7E01T627900	Tel7E01T136200
Tel3E01T417200	Tel3E01T710000	Tel7E01T647500	Tel7E01T170300
Tel3E01T162500	Tel3E01T730300	Tel7E01T715300	Tel7E01T519800
Tel3E01T195800	Tel3E01T173400	Tel7E01T230600	Tel7E01T287400
Tel3E01T901600	Tel3E01T194500	Tel7E01T350600	Tel7E01T965700
Tel3E01T098800	Tel3E01T759200	Tel7E01T432100	Tel7E01T554200
Tel3E01T341600	Tel3E01T487800	Tel7E01T796800	Tel7E01T939400
Tel3E01T686200	Tel3E01T619700	Tel7E01T689700	Tel7E01T140000
Tel3E01T404700	Tel3E01T016100	Tel7E01T475200	Tel7E01T789800
Tel3E01T138400	Tel3E01T474700	Tel7E01T405600	Tel7E01T546100
Tel3E01T419700	Tel3E01T045800	Tel7E01T460600	Tel7E01T618100
Tel3E01T662500	Tel3E01T187000	Tel7E01T848400	Tel7E01T879500
Tel3E01T881500	Tel3E01T346900	Tel7E01T479700	Tel7E01T048900
Tel3E01T199400	Tel3E01T548200	Tel7E01T322200	Tel7E01T913300
Tel3E01T582300	Tel3E01T892000	Tel7E01T279400	Tel7E01T835800
Tel3E01T338700	Tel3E01T621300	Tel7E01T469200	Tel7E01T838100
Tel3E01T494100	Tel3E01T436200	Tel7E01T435600	Tel7E01T538400
Tel3E01T186800	Tel3E01T127300	Tel7E01T610300	Tel7E01T047600
Tel3E01T596600	Tel3E01T198500	Tel7E01T379300	Tel7E01T918900
Tel3E01T483400	Tel3E01T138800	Tel7E01T666800	Tel7E01T280000
Tel3E01T606100	Tel3E01T471300	Tel7E01T891500	Tel7E01T421200
Tel3E01T357000	Tel3E01T570000	Tel7E01T667400	Tel7E01T373500
Tel3E01T281200	Tel3E01T848200	Tel7E01T1015100	Tel7E01T713700
Tel3E01T348900	Tel3E01T317900	Tel7E01T831700	Tel7E01T207300
Tel3E01T380600	Tel3E01T219800	Tel7E01T310100	Tel7E01T250800
Tel3E01T396400	Tel3E01T245600	Tel7E01T674900	Tel7E01T766200
Tel3E01T308400	Tel3E01T111200	Tel7E01T460200	Tel7E01T388300
Tel3E01T036400	Tel3E01T464500	Tel7E01T860400	Tel7E01T449100
Tel3E01T783800	Tel3E01T396100	Tel7E01T421000	Tel7E01T063500
Tel3E01T360100	Tel3E01T430100	Tel7E01T461400	Tel7E01T282800
Tel3E01T520100	Tel3E01T365200	Tel7E01T044700	Tel7E01T917100
Tel3E01T371300	Tel3E01T697100	Tel7E01T650400	Tel7E01T670100
Tel3E01T254100	Tel3E01T105700	Tel7E01T443400	Tel7E01T902100
Tel3E01T866500	Tel3E01T018000	Tel7E01T355300	Tel7E01T407500
Tel3E01T725100	Tel3E01T117400	Tel7E01T567700	Tel7E01T662400
Tel3E01T790400	Tel3E01T349700	Tel7E01T385100	Tel7E01T558900
Tel3E01T340600	Tel3E01T152800	Tel7E01T946900	Tel7E01T303300
Tel3E01T448200	Tel3E01T259300	Tel7E01T517300	Tel7E01T307100
Tel3E01T688500	Tel3E01T149200	Tel7E01T606200	Tel7E01T399700
Tel3E01T360700	Tel3E01T570400	Tel7E01T365300	Tel7E01T470000
Tel3E01T233600	Tel3E01T005900	Tel7E01T537000	Tel7E01T697700
Tel3E01T489600	Tel3E01T573800	Tel7E01T632900	Tel7E01T562400
Tel3E01T359000	Tel3E01T498500	Tel7E01T727800	Tel7E01T337300
Tel3E01T628200	Tel3E01T072500	Tel7E01T856700	Tel7E01T230500
Tel3E01T778200	Tel3E01T487200	Tel7E01T348100	Tel7E01T208100
Tel3E01T377100	Tel3E01T877400	Tel7E01T100100	Tel7E01T1022000
Tel3E01T511100	Tel3E01T083800	Tel7E01T784500	Tel7E01T467400
Tel3E01T785100	Tel3E01T249300	Tel7E01T511700	Tel7E01T476000
Tel3E01T225600	Tel3E01T000900	Tel7E01T254700	Tel7E01T338500
Tel3E01T266800	Tel3E01T615800	Tel7E01T271100	Tel7E01T715900
Tel3E01T382900	Tel3E01T776300	Tel7E01T622500	Tel7E01T662800
Tel3E01T711200	Tel3E01T002100	Tel7E01T530200	Tel7E01T170200
Tel3E01T491400	Tel3E01T227300	Tel7E01T178800	Tel7E01T921600
Tel3E01T570500	Tel3E01T251400	Tel7E01T088400	Tel7E01T357900
Tel3E01T575500	Tel3E01T073300	Tel7E01T657700	Tel7E01T112900
Tel3E01T404800	Tel3E01T161500	Tel7E01T697600	Tel7E01T048400
Tel3E01T254900	Tel3E01T463100	Tel7E01T401800	Tel7E01T061800
Tel3E01T388300	Tel3E01T889300	Tel7E01T457800	Tel7E01T713200
Tel3E01T415900	Tel3E01T158700	Tel7E01T506400	Tel7E01T719600
Tel3E01T809300	Tel3E01T267400	Tel7E01T982000	Tel7E01T1030400
Tel3E01T284100	Tel3E01T842100	Tel7E01T375700	Tel7E01T412400
Tel3E01T523900	Tel3E01T567400	Tel7E01T371600	Tel7E01T470800
Tel3E01T608700	Tel3E01T899600	Tel7E01T586700	Tel7E01T079100
Tel3E01T374600	Tel3E01T480400	Tel7E01T105800	Tel7E01T802500
Tel3E01T585600	Tel3E01T147100	Tel7E01T521300	Tel7E01T901700
Tel3E01T867000	Tel3E01T124900	Tel7E01T594400	Tel7E01T018800
Tel3E01T217800	Tel3E01T179100	Tel7E01T610200	Tel7E01T318200
Tel3E01T483500	Tel3E01T215000	Tel7E01T187500	Tel7E01T669300
Tel3E01T194600	Tel3E01T674000	Tel7E01T629700	Tel7E01T701000
Tel3E01T613900	Tel3E01T747400	Tel7E01T638500	Tel7E01T599600
Tel3E01T287300	Tel3E01T004600	Tel7E01T642900	Tel7E01T063100
Tel3E01T179700	Tel3E01T755200	Tel7E01T637300	Tel7E01T941500
Tel3E01T201700	Tel3E01T524600	Tel7E01T486800	Tel7E01T619700
Tel3E01T456700	Tel3E01T481300	Tel7E01T642000	Tel7E01T179200
Tel3E01T358000	Tel3E01T500200	Tel7E01T134000	Tel7E01T543300
Tel3E01T363800	Tel3E01T617900	Tel7E01T500100	Tel7E01T686000
Tel3E01T354300	Tel3E01T148900	Tel7E01T864400	Tel7E01T410500
Tel3E01T284800	Tel3E01T433800	Tel7E01T642100	Tel7E01T882100
Tel3E01T557300	Tel3E01T484300	Tel7E01T382100	Tel7E01T166800
Tel3E01T305700	Tel3E01T637700	Tel7E01T698900	Tel7E01T722200
Tel3E01T466400	Tel3E01T037200	Tel7E01T216400	Tel7E01T329300
Tel3E01T562700	Tel3E01T274000	Tel7E01T415100	Tel7E01T221800
Tel3E01T419200	Tel3E01T601700	Tel7E01T674300	Tel7E01T769900
Tel3E01T455100	Tel3E01T874000	Tel7E01T408900	Tel7E01T871900
Tel3E01T333200	Tel3E01T198000	Tel7E01T527900	Tel7E01T920800
Tel3E01T670500	Tel3E01T548300	Tel7E01T485800	Tel7E01T012800
Tel3E01T295700	Tel3E01T441900	Tel7E01T157900	Tel7E01T021800
Tel3E01T327400	Tel3E01T486500	Tel7E01T628000	Tel7E01T478400
Tel3E01T474600	Tel3E01T866800	Tel7E01T671000	Tel7E01T814100
Tel3E01T524900	Tel3E01T796100	Tel7E01T620100	Tel7E01T027600
Tel3E01T224400	Tel3E01T835200	Tel7E01T317600	Tel7E01T469400
Tel3E01T704400	Tel3E01T146200	Tel7E01T330000	Tel7E01T370100
Tel3E01T244100	Tel3E01T388500	Tel7E01T613200	Tel7E01T374800
Tel3E01T401100	Tel3E01T896000	Tel7E01T540500	Tel7E01T1010300
Tel3E01T465500	Tel3E01T726400	Tel7E01T985300	Tel7E01T570400
Tel3E01T785800	Tel3E01T685700	Tel7E01T455500	Tel7E01T852100
Tel3E01T827400	Tel3E01T476800	Tel7E01T438900	Tel7E01T668000
Tel3E01T866200	Tel3E01T463400	Tel7E01T177700	Tel7E01T833600
Tel3E01T552900	Tel3E01T339700	Tel7E01T983500	Tel7E01T808900
Tel3E01T680400	Tel3E01T042500	Tel7E01T346700	Tel7E01T535100
Tel3E01T199700	Tel3E01T024400	Tel7E01T116200	Tel7E01T602300
Tel3E01T686400	Tel3E01T769400	Tel7E01T590700	Tel7E01T799100
Tel3E01T685400	Tel3E01T565000	Tel7E01T479500	Tel7E01T355800
Tel3E01T544600	Tel3E01T695600	Tel7E01T959600	Tel7E01T063700
Tel3E01T293900	Tel3E01T509800	Tel7E01T223300	Tel7E01T580000
Tel3E01T039700	Tel3E01T736900	Tel7E01T623100	Tel7E01T704400
Tel3E01T287500	Tel3E01T841500	Tel7E01T035700	Tel7E01T280800
Tel3E01T366000	Tel3E01T572200	Tel7E01T565500	Tel7E01T365400
Tel3E01T213600	Tel3E01T082200	Tel7E01T211800	Tel7E01T407100
Tel3E01T642000	Tel3E01T056300	Tel7E01T617200	Tel7E01T023300
Tel3E01T189800	Tel3E01T640200	Tel7E01T553600	Tel7E01T277600
Tel3E01T384000	Tel3E01T470600	Tel7E01T818400	Tel7E01T879300
Tel3E01T531600	Tel3E01T416700	Tel7E01T480200	Tel7E01T543100
Tel3E01T599300	Tel3E01T167900	Tel7E01T295100	Tel7E01T793900
Tel3E01T017000	Tel3E01T230800	Tel7E01T011600	Tel7E01T089200
Tel3E01T042900	Tel3E01T757700	Tel7E01T459000	Tel7E01T770300
Tel3E01T422100	Tel3E01T544400	Tel7E01T613700	Tel7E01T459800
Tel3E01T435000	Tel3E01T040000	Tel7E01T480000	Tel7E01T371100
Tel3E01T491200	Tel3E01T192600	Tel7E01T435800	Tel7E01T024800
Tel3E01T387900	Tel3E01T684100	Tel7E01T362700	Tel7E01T031600
Tel3E01T300400	Tel3E01T563200	Tel7E01T357600	Tel7E01T204400
Tel3E01T629300	Tel3E01T620800	Tel7E01T465200	Tel7E01T810500
Tel3E01T576900	Tel3E01T004800	Tel7E01T528300	Tel7E01T055800
Tel3E01T466700	Tel3E01T424300	Tel7E01T140200	Tel7E01T839100
Tel3E01T893500	Tel3E01T632800	Tel7E01T417600	Tel7E01T649900
Tel3E01T642400	Tel3E01T352100	Tel7E01T199400	Tel7E01T024600
Tel3E01T586600	Tel3E01T197000	Tel7E01T615000	Tel7E01T302800
Tel3E01T415700	Tel3E01T614000	Tel7E01T235200	Tel7E01T055100
Tel3E01T556300	Tel3E01T667800	Tel7E01T479400	Tel7E01T987200
Tel3E01T337700	Tel3E01T539000	Tel7E01T523400	Tel7E01T790200
Tel3E01T369200	Tel3E01T761100	Tel7E01T657300	Tel7E01T762800
Tel3E01T719300	Tel3E01T631400	Tel7E01T270900	Tel7E01T797600
Tel3E01T476400	Tel3E01T084600	Tel7E01T680400	Tel7E01T375400
Tel3E01T433500	Tel3E01T442900	Tel7E01T777500	Tel7E01T562000
Tel3E01T374700	Tel3E01T223200	Tel7E01T547400	Tel7E01T1023200
Tel3E01T452500	Tel3E01T615900	Tel7E01T539700	Tel7E01T262000
Tel3E01T490800	Tel3E01T778000	Tel7E01T487700	Tel7E01T351700
Tel3E01T323500	Tel3E01T273500	Tel7E01T558800	Tel7E01T034100
Tel3E01T341100	Tel3E01T589000	Tel7E01T567500	Tel7E01T474900
Tel3E01T476700	Tel3E01T245700	Tel7E01T603100	Tel7E01T121600
Tel3E01T542300	Tel3E01T478200	Tel7E01T875400	Tel7E01T251800
Tel3E01T506200	Tel3E01T381200	Tel7E01T846800	Tel7E01T010500
Tel3E01T632200	Tel3E01T324500	Tel7E01T892700	Tel7E01T059500
Tel3E01T432600	Tel3E01T316900	Tel7E01T511100	Tel7E01T649600
Tel3E01T363600	Tel3E01T614300	Tel7E01T531000	Tel7E01T708700
Tel3E01T261300	Tel3E01T164300	Tel7E01T410000	Tel7E01T125700
Tel3E01T433600	Tel3E01T110400	Tel7E01T514300	Tel7E01T735400
Tel3E01T772000	Tel3E01T438500	Tel7E01T430500	Tel7E01T756300
Tel3E01T489400	Tel3E01T599900	Tel7E01T024400	Tel7E01T799900
Tel3E01T214500	Tel3E01T458700	Tel7E01T881000	Tel7E01T582700
Tel3E01T463900	Tel3E01T136500	Tel7E01T356300	Tel7E01T564200
Tel3E01T407600	Tel3E01T823300	Tel7E01T883900	Tel7E01T833500
Tel3E01T263300	Tel3E01T046600	Tel7E01T490800	Tel7E01T490600
Tel3E01T425900	Tel3E01T865400	Tel7E01T259500	Tel7E01T459300
Tel3E01T150300	Tel3E01T210100	Tel7E01T313400	Tel7E01T136300
Tel3E01T009000	Tel3E01T390300	Tel7E01T307000	Tel7E01T030900
Tel3E01T780100	Tel3E01T380400	Tel7E01T431100	Tel7E01T280200
Tel3E01T214100	Tel3E01T693100	Tel7E01T435700	Tel7E01T056100
Tel3E01T492700	Tel3E01T568500	Tel7E01T463600	Tel7E01T435000
Tel3E01T648900	Tel3E01T552600	Tel7E01T434600	Tel7E01T220100
Tel3E01T236200	Tel3E01T432300	Tel7E01T681600	Tel7E01T987000
Tel3E01T229800	Tel3E01T144100	Tel7E01T491600	Tel7E01T350200
Tel3E01T422000	Tel3E01T696100	Tel7E01T348500	Tel7E01T296800
Tel3E01T356300	Tel3E01T711000	Tel7E01T525800	Tel7E01T166600
Tel3E01T264600	Tel3E01T060200	Tel7E01T707000	Tel7E01T624800
Tel3E01T493000	Tel3E01T357800	Tel7E01T205900	Tel7E01T304900
Tel3E01T491100	Tel3E01T586000	Tel7E01T589700	Tel7E01T546900
Tel3E01T186000	Tel3E01T138700	Tel7E01T245100	Tel7E01T540000
Tel3E01T334800	Tel3E01T620900	Tel7E01T581400	Tel7E01T184000
Tel3E01T236400	Tel3E01T511700	Tel7E01T523000	Tel7E01T208900
Tel3E01T150400	Tel3E01T833900	Tel7E01T703200	Tel7E01T763100
Tel3E01T465000	Tel3E01T505000	Tel7E01T417000	Tel7E01T1017200
Tel3E01T658300	Tel3E01T886000	Tel7E01T567300	Tel7E01T865900
Tel3E01T182900	Tel3E01T565600	Tel7E01T229000	Tel7E01T413400
Tel3E01T371400	Tel3E01T372200	Tel7E01T864900	Tel7E01T367900
Tel3E01T555400	Tel3E01T681200	Tel7E01T083600	Tel7E01T542400
Tel3E01T397500	Tel3E01T013700	Tel7E01T920900	Tel7E01T392300
Tel3E01T408300	Tel3E01T499800	Tel7E01T717500	Tel7E01T993500
Tel3E01T086300	Tel3E01T798800	Tel7E01T635700	Tel7E01T588700
Tel3E01T356000	Tel3E01T291300	Tel7E01T221300	Tel7E01T045400
Tel3E01T150200	Tel3E01T693800	Tel7E01T635500	Tel7E01T814700
Tel3E01T358100	Tel3E01T187900	Tel7E01T489400	Tel7E01T498800
Tel3E01T290100	Tel3E01T874500	Tel7E01T351800	Tel7E01T655700
Tel3E01T365800	Tel3E01T797200	Tel7E01T645800	Tel7E01T372400
Tel3E01T631100	Tel3E01T093600	Tel7E01T235300	Tel7E01T315900
Tel3E01T618100	Tel3E01T719000	Tel7E01T709700	Tel7E01T012700
Tel3E01T401200	Tel3E01T753000	Tel7E01T380300	Tel7E01T274600
Tel3E01T453400	Tel3E01T144600	Tel7E01T530300	Tel7E01T281000
Tel3E01T491900	Tel3E01T916100	Tel7E01T085400	Tel7E01T357700
Tel3E01T190800	Tel3E01T374800	Tel7E01T284300	Tel7E01T378400
Tel3E01T561100	Tel3E01T737400	Tel7E01T258600	Tel7E01T376600
Tel3E01T451900	Tel3E01T421400		Tel7E01T233600
Tel3E01T552100	Tel3E01T867900		Tel7E01T907500
Tel3E01T293200	Tel3E01T361800		Tel7E01T879600
Tel3E01T796500	Tel3E01T653000		Tel7E01T780100
Tel3E01T584700	Tel3E01T550400		Tel7E01T568800
Tel3E01T268200	Tel3E01T163400		Tel7E01T426300
Tel3E01T402100	Tel3E01T720200		Tel7E01T568200
Tel3E01T623900	Tel3E01T156800		Tel7E01T205100
Tel3E01T912200	Tel3E01T423000		Tel7E01T469000
Tel3E01T848700	Tel3E01T684000		Tel7E01T052300
Tel3E01T658600	Tel3E01T264300		Tel7E01T625300
Tel3E01T125100	Tel3E01T014100		Tel7E01T255400
Tel3E01T570200	Tel3E01T563700		Tel7E01T436200
Tel3E01T316300	Tel3E01T584400		Tel7E01T771800
Tel3E01T901200	Tel3E01T497500		Tel7E01T645400
Tel3E01T326500	Tel3E01T416500		Tel7E01T713100
Tel3E01T600700	Tel3E01T652400		Tel7E01T813300
Tel3E01T112600	Tel3E01T556800		Tel7E01T1016000
Tel3E01T359200	Tel3E01T459300		Tel7E01T740000
Tel3E01T710300	Tel3E01T465800		Tel7E01T799800
Tel3E01T697600	Tel3E01T029700		Tel7E01T723200
Tel3E01T331400	Tel3E01T446400		Tel7E01T101900
Tel3E01T382400	Tel3E01T627400		Tel7E01T726200
Tel3E01T493700	Tel3E01T717800		Tel7E01T791000
Tel3E01T579600	Tel3E01T497300		Tel7E01T336400
Tel3E01T886300	Tel3E01T632700		Tel7E01T309800
Tel3E01T371800	Tel3E01T186300		Tel7E01T906900
Tel3E01T660600	Tel3E01T343600		Tel7E01T800200
Tel3E01T138100	Tel3E01T196900		Tel7E01T054200
Tel3E01T435400	Tel3E01T650100		Tel7E01T841700
Tel3E01T351000	Tel3E01T218300		Tel7E01T147600
Tel3E01T657600	Tel3E01T676600		Tel7E01T386100
Tel3E01T393700	Tel3E01T618500		Tel7E01T646200
Tel3E01T155800	Tel3E01T093900		Tel7E01T882300
Tel3E01T711800	Tel3E01T281300		Tel7E01T512500
Tel3E01T427200	Tel3E01T245300		Tel7E01T553500
Tel3E01T149300	Tel3E01T034800		Tel7E01T332300
Tel3E01T099400	Tel3E01T440800		Tel7E01T173200
Tel3E01T471600	Tel3E01T650200		Tel7E01T023700
Tel3E01T783700	Tel3E01T709900		Tel7E01T541500
Tel3E01T365300	Tel3E01T059800		Tel7E01T324000
Tel3E01T488300	Tel3E01T136900		Tel7E01T676500
Tel3E01T771300	Tel3E01T669900		Tel7E01T696500
Tel3E01T273300	Tel3E01T209600		Tel7E01T712900
Tel3E01T242900	Tel3E01T411900		Tel7E01T676700
Tel3E01T190900	Tel3E01T131400		Tel7E01T219500
Tel3E01T474300	Tel3E01T617500		Tel7E01T131300
Tel3E01T188800	Tel3E01T759800		Tel7E01T590800
Tel3E01T364900	Tel3E01T395100		Tel7E01T619400
Tel3E01T582800	Tel3E01T665700		Tel7E01T596500
Tel3E01T579800	Tel3E01T193400		Tel7E01T352600
Tel3E01T262400	Tel3E01T704600		Tel7E01T876800
Tel3E01T461600	Tel3E01T510100		Tel7E01T768500
Tel3E01T003800	Tel3E01T466300		Tel7E01T361300
Tel3E01T306900	Tel3E01T848100		Tel7E01T757400
Tel3E01T503400	Tel3E01T790200		Tel7E01T264900
Tel3E01T308100	Tel3E01T183500		Tel7E01T799500
Tel3E01T477200	Tel3E01T274400		Tel7E01T048300
Tel3E01T621400	Tel3E01T834900		Tel7E01T1030300
Tel3E01T290200	Tel3E01T465300		Tel7E01T424200
Tel3E01T443000	Tel3E01T023100		Tel7E01T473400
Tel3E01T314800	Tel3E01T040600		Tel7E01T675000
Tel3E01T432200	Tel3E01T445400		Tel7E01T296200
Tel3E01T276100	Tel3E01T047500		Tel7E01T1011200
Tel3E01T512000	Tel3E01T523800		Tel7E01T345600
Tel3E01T138200	Tel3E01T761800		Tel7E01T207000
Tel3E01T223000	Tel3E01T625800		Tel7E01T146300
Tel3E01T442600	Tel3E01T635300		Tel7E01T124700
Tel3E01T662600	Tel3E01T720800		Tel7E01T753000
Tel3E01T384400	Tel3E01T571700		Tel7E01T017000
Tel3E01T287400	Tel3E01T641500		Tel7E01T411500
Tel3E01T449400	Tel3E01T315900		Tel7E01T569200
Tel3E01T234700	Tel3E01T627700		Tel7E01T697500
Tel3E01T071400	Tel3E01T854000		Tel7E01T033200
Tel3E01T584000	Tel3E01T348600		Tel7E01T317000
Tel3E01T404000	Tel3E01T145900		Tel7E01T779500
Tel3E01T133400	Tel3E01T632600		Tel7E01T900800
Tel3E01T059600	Tel3E01T674500		Tel7E01T979800
Tel3E01T471100	Tel3E01T504600		Tel7E01T987100
Tel3E01T381900	Tel3E01T246500		Tel7E01T555900
Tel3E01T039100	Tel3E01T222000		Tel7E01T906800
Tel3E01T335100	Tel3E01T139600		Tel7E01T776000
Tel3E01T322900	Tel3E01T536200		Tel7E01T605100
Tel3E01T163000	Tel3E01T183400		Tel7E01T947100
Tel3E01T381100	Tel3E01T800400		Tel7E01T761300
Tel3E01T507200	Tel3E01T711500		Tel7E01T807200
Tel3E01T465100	Tel3E01T183700		Tel7E01T346400
Tel3E01T625600	Tel3E01T535700		Tel7E01T265900
Tel3E01T454500	Tel3E01T854100		Tel7E01T142500
Tel3E01T170600	Tel3E01T535400		Tel7E01T053900
Tel3E01T307000	Tel3E01T540300		Tel7E01T110100
Tel3E01T618300	Tel3E01T826000		Tel7E01T433600
Tel3E01T345400	Tel3E01T103500		Tel7E01T867900
Tel3E01T356500	Tel3E01T104500		Tel7E01T278500
Tel3E01T882600	Tel3E01T130300		Tel7E01T542700
Tel3E01T682200	Tel3E01T753200		Tel7E01T486100
Tel3E01T914100	Tel3E01T870500		Tel7E01T767900
Tel3E01T363100	Tel3E01T645100		Tel7E01T066900
Tel3E01T343100	Tel3E01T888500		Tel7E01T872200
Tel3E01T639300	Tel3E01T764800		Tel7E01T903600
Tel3E01T216200	Tel3E01T751900		Tel7E01T438300
Tel3E01T341200	Tel3E01T586300		Tel7E01T668500
Tel3E01T209100	Tel3E01T446100		Tel7E01T358100
Tel3E01T610000	Tel3E01T163100		Tel7E01T374400
Tel3E01T311800	Tel3E01T478600		Tel7E01T742400
Tel3E01T409200	Tel3E01T152000		Tel7E01T313700
	Tel3E01T665300		Tel7E01T668300
	Tel3E01T604500		Tel7E01T535500
	Tel3E01T789500		Tel7E01T712100
	Tel3E01T896900		Tel7E01T445300
	Tel3E01T672900		Tel7E01T468800
	Tel3E01T238900		Tel7E01T437900
	Tel3E01T736200		Tel7E01T687500
	Tel3E01T007700		Tel7E01T1026900
	Tel3E01T558200		Tel7E01T813500
	Tel3E01T434600		Tel7E01T278100
	Tel3E01T249400		Tel7E01T207400
	Tel3E01T896600		Tel7E01T130900
	Tel3E01T169700		Tel7E01T622100
	Tel3E01T433300		Tel7E01T591400
	Tel3E01T720100		Tel7E01T079300
	Tel3E01T092900		Tel7E01T328600
	Tel3E01T173200		Tel7E01T268100
	Tel3E01T249600		Tel7E01T528200
	Tel3E01T021500		Tel7E01T603800
	Tel3E01T370600		Tel7E01T784300
	Tel3E01T470800		Tel7E01T1019400
	Tel3E01T648300		Tel7E01T780600
	Tel3E01T895300		Tel7E01T761000
	Tel3E01T496600		Tel7E01T008900
	Tel3E01T772100		Tel7E01T536200
	Tel3E01T595100		Tel7E01T742300
	Tel3E01T173600		Tel7E01T948000
	Tel3E01T646900		Tel7E01T108800
	Tel3E01T295100		Tel7E01T793500
	Tel3E01T658800		Tel7E01T361800
	Tel3E01T046000		Tel7E01T469800
	Tel3E01T767200		Tel7E01T011700
	Tel3E01T113100		Tel7E01T112400
	Tel3E01T816100		Tel7E01T042200
	Tel3E01T292800		Tel7E01T818500
	Tel3E01T571900		Tel7E01T304600
	Tel3E01T755000		Tel7E01T350300
	Tel3E01T559200		Tel7E01T411400
	Tel3E01T378800		Tel7E01T310800
	Tel3E01T330300		Tel7E01T893400
	Tel3E01T299600		Tel7E01T467500
	Tel3E01T306300		Tel7E01T361900
	Tel3E01T417700		Tel7E01T183900
	Tel3E01T853900		Tel7E01T806500
	Tel3E01T041700		Tel7E01T317300
	Tel3E01T153300		Tel7E01T308000
	Tel3E01T115500		Tel7E01T169600
	Tel3E01T152500		Tel7E01T890200
	Tel3E01T186900		Tel7E01T159600
	Tel3E01T389800		Tel7E01T654400
	Tel3E01T516400		Tel7E01T429500
	Tel3E01T345600		Tel7E01T902000
	Tel3E01T173300		Tel7E01T842300
	Tel3E01T833800		Tel7E01T121700
	Tel3E01T605400		Tel7E01T775800
	Tel3E01T651100		Tel7E01T508600
	Tel3E01T546500		Tel7E01T533600
	Tel3E01T400600		Tel7E01T645500
	Tel3E01T280100		Tel7E01T113700
	Tel3E01T591500		Tel7E01T980200
	Tel3E01T252100		Tel7E01T275500
	Tel3E01T895400		Tel7E01T688300
	Tel3E01T898400		Tel7E01T672400
	Tel3E01T132200		Tel7E01T649800
	Tel3E01T808200		Tel7E01T991400
	Tel3E01T276000		Tel7E01T328700
	Tel3E01T857300		Tel7E01T715700
	Tel3E01T111500		Tel7E01T616700
	Tel3E01T900300		Tel7E01T688700
	Tel3E01T705000		Tel7E01T573900
	Tel3E01T155100		Tel7E01T807300
	Tel3E01T297600		Tel7E01T605500
	Tel3E01T211900		Tel7E01T523700
	Tel3E01T398100		Tel7E01T810400
	Tel3E01T317800		Tel7E01T902200
	Tel3E01T261200		Tel7E01T887500
	Tel3E01T326300		Tel7E01T414400
	Tel3E01T208100		Tel7E01T763000
	Tel3E01T902400		Tel7E01T839600
	Tel3E01T393300		Tel7E01T487800
	Tel3E01T833300		Tel7E01T317400
	Tel3E01T291200		Tel7E01T407700
	Tel3E01T520400		Tel7E01T136000
	Tel3E01T307300		Tel7E01T303100
	Tel3E01T851400		Tel7E01T189500
	Tel3E01T181900		Tel7E01T129000
	Tel3E01T840900		Tel7E01T631300
	Tel3E01T845800		Tel7E01T129200
	Tel3E01T375000		Tel7E01T916200
	Tel3E01T368200		Tel7E01T478500
	Tel3E01T425700		Tel7E01T114400
	Tel3E01T752100		Tel7E01T196500
	Tel3E01T557400		Tel7E01T584800
	Tel3E01T200900		Tel7E01T529700
	Tel3E01T468600		Tel7E01T244200
	Tel3E01T303800		Tel7E01T543500
	Tel3E01T412400		Tel7E01T882000
	Tel3E01T777700		Tel7E01T445400
	Tel3E01T107700		Tel7E01T325700
	Tel3E01T567600		Tel7E01T939800
	Tel3E01T294600		Tel7E01T120500
	Tel3E01T778700		Tel7E01T853300
	Tel3E01T448700		Tel7E01T396700
	Tel3E01T638000		Tel7E01T245000
	Tel3E01T188600		Tel7E01T481600
	Tel3E01T610200		Tel7E01T412000
	Tel3E01T598900		Tel7E01T971200
	Tel3E01T247300		Tel7E01T532900
	Tel3E01T280800		Tel7E01T828600
	Tel3E01T483000		Tel7E01T501100
	Tel3E01T352000		Tel7E01T751400
	Tel3E01T603600		Tel7E01T249700
	Tel3E01T681100		Tel7E01T782700
	Tel3E01T473000		Tel7E01T355700
	Tel3E01T372400		Tel7E01T789900
	Tel3E01T574600		Tel7E01T470400
	Tel3E01T856400		Tel7E01T006000
	Tel3E01T907900		Tel7E01T744800
	Tel3E01T717400		Tel7E01T284100
	Tel3E01T321400		Tel7E01T274100
	Tel3E01T354500		Tel7E01T862200
	Tel3E01T284900		Tel7E01T326600
	Tel3E01T405600		Tel7E01T425700
	Tel3E01T076400		Tel7E01T793300
	Tel3E01T833200		Tel7E01T102300
	Tel3E01T591300		Tel7E01T705700
	Tel3E01T600200		Tel7E01T1000400
	Tel3E01T458200		Tel7E01T820000
	Tel3E01T000100		Tel7E01T882800
	Tel3E01T233300		Tel7E01T498700
	Tel3E01T426000		Tel7E01T915700
	Tel3E01T457000		Tel7E01T188500
	Tel3E01T729700		Tel7E01T935100
	Tel3E01T756500		Tel7E01T1028100
	Tel3E01T590200		Tel7E01T637200
	Tel3E01T214900		Tel7E01T319900
	Tel3E01T261600		Tel7E01T666900
	Tel3E01T234400		Tel7E01T383900
	Tel3E01T451100		Tel7E01T746200
	Tel3E01T239300		Tel7E01T412500
	Tel3E01T570100		Tel7E01T690900
	Tel3E01T482400		Tel7E01T858100
	Tel3E01T005100		Tel7E01T138100
	Tel3E01T440400		Tel7E01T256300
	Tel3E01T737100		Tel7E01T004000
	Tel3E01T455300		Tel7E01T912900
	Tel3E01T681600		Tel7E01T532300
	Tel3E01T229000		Tel7E01T482400
	Tel3E01T631500		Tel7E01T1031400
	Tel3E01T367500		Tel7E01T594300
	Tel3E01T153800		Tel7E01T558600
	Tel3E01T459800		Tel7E01T998800
	Tel3E01T433000		Tel7E01T116300
	Tel3E01T168200		Tel7E01T845400
	Tel3E01T384200		Tel7E01T024700
	Tel3E01T600000		Tel7E01T857300
	Tel3E01T031400		Tel7E01T329800
	Tel3E01T220500		Tel7E01T669600
	Tel3E01T484600		Tel7E01T710500
	Tel3E01T187800		Tel7E01T764100
	Tel3E01T321200		Tel7E01T671600
	Tel3E01T686300		Tel7E01T382800
	Tel3E01T790000		Tel7E01T545800
	Tel3E01T377800		Tel7E01T229300
	Tel3E01T043100		Tel7E01T453400
	Tel3E01T517000		Tel7E01T663600
	Tel3E01T820400		Tel7E01T1000300
	Tel3E01T115800		Tel7E01T413900
	Tel3E01T462300		Tel7E01T167100
	Tel3E01T542400		Tel7E01T178200
	Tel3E01T915400		Tel7E01T711500
	Tel3E01T317700		Tel7E01T355200
	Tel3E01T432000		Tel7E01T374700
	Tel3E01T914400		Tel7E01T234700
	Tel3E01T143100		Tel7E01T790400
	Tel3E01T308600		Tel7E01T460100
	Tel3E01T754800		Tel7E01T088600
	Tel3E01T336000		Tel7E01T973700
	Tel3E01T267600		Tel7E01T648800
	Tel3E01T670600		Tel7E01T883500
	Tel3E01T409800		Tel7E01T703300
	Tel3E01T798500		Tel7E01T052200
	Tel3E01T544300		Tel7E01T135200
	Tel3E01T405000		Tel7E01T466400
	Tel3E01T823800		Tel7E01T236300
	Tel3E01T435200		Tel7E01T195400
	Tel3E01T523400		Tel7E01T422600
	Tel3E01T258700		Tel7E01T058800
	Tel3E01T186100		Tel7E01T454000
	Tel3E01T540800		Tel7E01T098900
	Tel3E01T533400		Tel7E01T970000
	Tel3E01T232900		Tel7E01T724200
	Tel3E01T570800		Tel7E01T057100
	Tel3E01T599800		Tel7E01T636500
	Tel3E01T448400		Tel7E01T757300
	Tel3E01T037900		Tel7E01T363000
	Tel3E01T379900		Tel7E01T475300
	Tel3E01T122800		Tel7E01T227300
	Tel3E01T773700		Tel7E01T390900
	Tel3E01T103200		Tel7E01T677300
	Tel3E01T571600		Tel7E01T887900
	Tel3E01T481800		Tel7E01T627600
	Tel3E01T696900		Tel7E01T451400
	Tel3E01T450200		Tel7E01T290400
	Tel3E01T372900		Tel7E01T198000
	Tel3E01T672300		Tel7E01T231300
	Tel3E01T664400		Tel7E01T644300
	Tel3E01T169100		Tel7E01T998600
	Tel3E01T076800		Tel7E01T820600
	Tel3E01T226900		Tel7E01T297300
	Tel3E01T227100		Tel7E01T376400
	Tel3E01T141500		Tel7E01T379800
	Tel3E01T389700		Tel7E01T845300
	Tel3E01T375300		Tel7E01T253300
	Tel3E01T590400		Tel7E01T593700
	Tel3E01T552200		Tel7E01T297400
	Tel3E01T330900		Tel7E01T776200
	Tel3E01T850200		Tel7E01T963900
	Tel3E01T609700		Tel7E01T657800
	Tel3E01T265800		Tel7E01T571500
	Tel3E01T760100		Tel7E01T526700
	Tel3E01T406400		Tel7E01T210500
	Tel3E01T348000		Tel7E01T760000
	Tel3E01T913900		Tel7E01T252000
	Tel3E01T743600		Tel7E01T319100
	Tel3E01T468900		Tel7E01T864200
	Tel3E01T877500		Tel7E01T345700
	Tel3E01T428100		Tel7E01T208000
	Tel3E01T646500		Tel7E01T063800
	Tel3E01T606400		Tel7E01T678900
	Tel3E01T652800		Tel7E01T760500
	Tel3E01T149100		Tel7E01T251100
	Tel3E01T491300		Tel7E01T358200
	Tel3E01T762000		Tel7E01T311500
	Tel3E01T847000		Tel7E01T184700
	Tel3E01T542900		Tel7E01T714700
	Tel3E01T039600		Tel7E01T247800
	Tel3E01T233000		Tel7E01T191800
	Tel3E01T698200		Tel7E01T901300
	Tel3E01T523200		Tel7E01T1000100
	Tel3E01T426600		Tel7E01T367400
	Tel3E01T826700		Tel7E01T734100
	Tel3E01T319800		Tel7E01T560100
	Tel3E01T682900		Tel7E01T318800
	Tel3E01T719500		Tel7E01T102800
	Tel3E01T408500		Tel7E01T283400
	Tel3E01T179000		Tel7E01T974100
	Tel3E01T043200		Tel7E01T306600
	Tel3E01T293100		Tel7E01T608000
	Tel3E01T074100		Tel7E01T013900
	Tel3E01T283700		Tel7E01T718800
	Tel3E01T191200		Tel7E01T1013400
	Tel3E01T481000		Tel7E01T528100
	Tel3E01T286000		Tel7E01T403600
	Tel3E01T563500		Tel7E01T470300
	Tel3E01T185400		Tel7E01T458600
	Tel3E01T389900		Tel7E01T207800
	Tel3E01T478500		Tel7E01T896700
	Tel3E01T570900		Tel7E01T065600
	Tel3E01T694800		Tel7E01T295200
	Tel3E01T464900		Tel7E01T337200
	Tel3E01T477900		Tel7E01T421800
	Tel3E01T589100		Tel7E01T204800
	Tel3E01T102200		Tel7E01T1011300
	Tel3E01T308800		Tel7E01T546000
	Tel3E01T580200		Tel7E01T263400
	Tel3E01T212900		Tel7E01T936500
	Tel3E01T565800		Tel7E01T456300
	Tel3E01T215300		Tel7E01T328400
	Tel3E01T178600		Tel7E01T160300
	Tel3E01T799100		Tel7E01T716600
	Tel3E01T606500		Tel7E01T198600
	Tel3E01T594400		Tel7E01T1003400
	Tel3E01T178100		Tel7E01T345300
	Tel3E01T143200		Tel7E01T980500
	Tel3E01T534700		Tel7E01T796900
	Tel3E01T649700		Tel7E01T850100
	Tel3E01T784100		Tel7E01T587600
	Tel3E01T310200		Tel7E01T168500
	Tel3E01T246400		Tel7E01T341700
	Tel3E01T646600		Tel7E01T751500
	Tel3E01T569200		Tel7E01T902900
	Tel3E01T543500		Tel7E01T740800
	Tel3E01T644300		Tel7E01T120900
	Tel3E01T080200		Tel7E01T277700
	Tel3E01T892400		Tel7E01T540100
	Tel3E01T467300		Tel7E01T795100
	Tel3E01T489100		Tel7E01T381500
	Tel3E01T236100		Tel7E01T801600
	Tel3E01T283500		Tel7E01T1002000
	Tel3E01T359900		Tel7E01T606500
	Tel3E01T897000		Tel7E01T927600
	Tel3E01T292700		Tel7E01T498200
	Tel3E01T383900		Tel7E01T611200
	Tel3E01T321100		Tel7E01T529800
	Tel3E01T300300		Tel7E01T790100
	Tel3E01T836800		Tel7E01T566900
	Tel3E01T167700		Tel7E01T444400
	Tel3E01T674400		Tel7E01T902800
	Tel3E01T273200		Tel7E01T629600
	Tel3E01T898900		Tel7E01T749500
	Tel3E01T724200		Tel7E01T634400
	Tel3E01T219200		Tel7E01T357800
	Tel3E01T322400		Tel7E01T887100
	Tel3E01T880700		Tel7E01T438400
	Tel3E01T122200		Tel7E01T171800
	Tel3E01T242600		Tel7E01T972200
	Tel3E01T317000		Tel7E01T616600
	Tel3E01T395800		Tel7E01T818900
	Tel3E01T507800		Tel7E01T069200
	Tel3E01T188400		Tel7E01T510000
	Tel3E01T327900		Tel7E01T482200
	Tel3E01T768900		Tel7E01T264100
	Tel3E01T317600		Tel7E01T046800
	Tel3E01T733200		Tel7E01T978700
	Tel3E01T385500		Tel7E01T710100
	Tel3E01T752900		Tel7E01T802800
	Tel3E01T679000		Tel7E01T606600
	Tel3E01T647000		Tel7E01T187800
	Tel3E01T106300		Tel7E01T525200
	Tel3E01T523000		Tel7E01T848600
	Tel3E01T628600		Tel7E01T1028000
	Tel3E01T174500		Tel7E01T835000
	Tel3E01T484200		Tel7E01T376900
	Tel3E01T235100		Tel7E01T639800
	Tel3E01T199600		Tel7E01T829700
	Tel3E01T341300		Tel7E01T763400
	Tel3E01T039500		Tel7E01T058600
	Tel3E01T087300		Tel7E01T367700
	Tel3E01T619200		Tel7E01T752100
	Tel3E01T353900		Tel7E01T056700
	Tel3E01T163700		Tel7E01T335800
	Tel3E01T152600		Tel7E01T499300
	Tel3E01T324100		Tel7E01T946800
	Tel3E01T586500		Tel7E01T916400
	Tel3E01T225900		Tel7E01T237400
	Tel3E01T512800		Tel7E01T373300
	Tel3E01T143000		Tel7E01T045800
	Tel3E01T527700		Tel7E01T068600
	Tel3E01T543600		Tel7E01T585700
	Tel3E01T807600		Tel7E01T342600
	Tel3E01T498200		Tel7E01T745300
	Tel3E01T107600		Tel7E01T753100
	Tel3E01T670800		Tel7E01T814800
	Tel3E01T897100		Tel7E01T551700
	Tel3E01T598100		Tel7E01T142200
	Tel3E01T515400		Tel7E01T040400
	Tel3E01T284400		Tel7E01T175100
	Tel3E01T592000		Tel7E01T357100
	Tel3E01T806000		Tel7E01T947400
	Tel3E01T755800		Tel7E01T103100
	Tel3E01T302700		Tel7E01T235800
	Tel3E01T339400		Tel7E01T878500
	Tel3E01T189200		Tel7E01T176600
	Tel3E01T017100		Tel7E01T156300
	Tel3E01T135300		Tel7E01T625700
	Tel3E01T595400		Tel7E01T678100
	Tel3E01T001000		Tel7E01T702400
	Tel3E01T568400		Tel7E01T925500
	Tel3E01T555800		Tel7E01T609000
	Tel3E01T661600		Tel7E01T319300
	Tel3E01T788000		Tel7E01T937400
	Tel3E01T172500		Tel7E01T760200
	Tel3E01T034900		Tel7E01T749700
	Tel3E01T689100		Tel7E01T066500
	Tel3E01T541400		Tel7E01T218600
	Tel3E01T000800		Tel7E01T616000
	Tel3E01T275000		Tel7E01T738700
	Tel3E01T234500		Tel7E01T577500
	Tel3E01T619600		Tel7E01T748900
	Tel3E01T611400		Tel7E01T221700
	Tel3E01T003700		Tel7E01T865100
	Tel3E01T873700		Tel7E01T116000
	Tel3E01T660200		Tel7E01T563900
	Tel3E01T817100		Tel7E01T307900
	Tel3E01T510000		Tel7E01T219900
	Tel3E01T215100		Tel7E01T584400
	Tel3E01T422600		Tel7E01T650700
	Tel3E01T069200		Tel7E01T691000
	Tel3E01T521100		Tel7E01T286000
	Tel3E01T678200		Tel7E01T1016200
	Tel3E01T230400		Tel7E01T980000
	Tel3E01T581700		Tel7E01T101800
	Tel3E01T422900		Tel7E01T373800
	Tel3E01T653300		Tel7E01T800500
	Tel3E01T585900		Tel7E01T285500
	Tel3E01T303400		Tel7E01T424600
	Tel3E01T638800		Tel7E01T532400
	Tel3E01T654000		Tel7E01T706500
	Tel3E01T609200		Tel7E01T929800
	Tel3E01T527200		Tel7E01T432300
	Tel3E01T171000		Tel7E01T805700
	Tel3E01T303500		Tel7E01T860500
	Tel3E01T536400		Tel7E01T941700
	Tel3E01T323800		Tel7E01T591500
	Tel3E01T743800		Tel7E01T815400
	Tel3E01T840300		Tel7E01T277900
	Tel3E01T091500		Tel7E01T451300
	Tel3E01T229400		Tel7E01T959500
	Tel3E01T271700		Tel7E01T338600
	Tel3E01T847700		Tel7E01T377500
	Tel3E01T568100		Tel7E01T1021900
	Tel3E01T474000		Tel7E01T178300
	Tel3E01T881200		Tel7E01T846500
	Tel3E01T148000		Tel7E01T408500
	Tel3E01T329800		Tel7E01T399200
	Tel3E01T897500		Tel7E01T413000
	Tel3E01T255300		Tel7E01T483800
	Tel3E01T631900		Tel7E01T645600
	Tel3E01T297500		Tel7E01T307800
	Tel3E01T616800		Tel7E01T640600
	Tel3E01T717100		Tel7E01T084300
	Tel3E01T525700		Tel7E01T711400
	Tel3E01T172700		Tel7E01T256500
	Tel3E01T834500		Tel7E01T370500
	Tel3E01T522600		Tel7E01T525000
	Tel3E01T253300		Tel7E01T378900
	Tel3E01T574900		Tel7E01T139700
	Tel3E01T753600		Tel7E01T299700
	Tel3E01T692500		Tel7E01T322400
	Tel3E01T462800		Tel7E01T541600
	Tel3E01T108700		Tel7E01T743100
	Tel3E01T853700		Tel7E01T244300
	Tel3E01T635200		Tel7E01T098400
	Tel3E01T819100		Tel7E01T557100
	Tel3E01T878800		Tel7E01T091200
	Tel3E01T663900		Tel7E01T346900
	Tel3E01T004300		Tel7E01T893800
	Tel3E01T804400		Tel7E01T496800
	Tel3E01T379600		Tel7E01T911200
	Tel3E01T852700		Tel7E01T938600
	Tel3E01T523300		Tel7E01T950100
	Tel3E01T098500		Tel7E01T059300
	Tel3E01T587600		Tel7E01T381800
	Tel3E01T898700		Tel7E01T218000
	Tel3E01T302600		Tel7E01T652500
	Tel3E01T905700		Tel7E01T536100
	Tel3E01T910300		Tel7E01T765900
	Tel3E01T749600		Tel7E01T554000
	Tel3E01T199800		Tel7E01T613400
	Tel3E01T736300		Tel7E01T482500
	Tel3E01T904700		Tel7E01T404900
	Tel3E01T372100		Tel7E01T222700
	Tel3E01T771000		Tel7E01T038200
	Tel3E01T693200		Tel7E01T434400
	Tel3E01T040400		Tel7E01T888100
	Tel3E01T209000		Tel7E01T128000
	Tel3E01T272200		Tel7E01T416300
	Tel3E01T232300		Tel7E01T382400
	Tel3E01T345000		Tel7E01T250600
	Tel3E01T563100		Tel7E01T808800
	Tel3E01T856500		Tel7E01T600200
	Tel3E01T423800		Tel7E01T034800
	Tel3E01T799800		Tel7E01T078800
	Tel3E01T302500		Tel7E01T723100
	Tel3E01T413600		Tel7E01T049100
	Tel3E01T404200		Tel7E01T561600
	Tel3E01T304900		Tel7E01T698000
	Tel3E01T699400		Tel7E01T780300
	Tel3E01T014500		Tel7E01T940100
	Tel3E01T326100		Tel7E01T149700
	Tel3E01T469000		Tel7E01T572100
	Tel3E01T575900		Tel7E01T359300
	Tel3E01T514300		Tel7E01T646800
	Tel3E01T916000		Tel7E01T195200
	Tel3E01T667300		Tel7E01T060900
	Tel3E01T420700		Tel7E01T573200
	Tel3E01T567500		Tel7E01T410100
	Tel3E01T697800		Tel7E01T1015000
	Tel3E01T538800		Tel7E01T921700
	Tel3E01T770700		Tel7E01T550300
	Tel3E01T296100		Tel7E01T519500
	Tel3E01T357600		Tel7E01T284000
	Tel3E01T504500		Tel7E01T293200
	Tel3E01T241200		Tel7E01T541800
	Tel3E01T671900		Tel7E01T1024700
	Tel3E01T173000		Tel7E01T055400
	Tel3E01T671100		Tel7E01T930400
	Tel3E01T212700		Tel7E01T147100
	Tel3E01T272400		Tel7E01T204500
	Tel3E01T548400		Tel7E01T704900
	Tel3E01T188200		Tel7E01T558700
	Tel3E01T243500		Tel7E01T336500
	Tel3E01T855700		Tel7E01T416900
	Tel3E01T761500		Tel7E01T535800
	Tel3E01T850600		Tel7E01T402000
	Tel3E01T183200		Tel7E01T992300
	Tel3E01T379800		Tel7E01T300800
	Tel3E01T573700		Tel7E01T004200
	Tel3E01T889500		Tel7E01T253400
	Tel3E01T335600		Tel7E01T597200
	Tel3E01T616700		Tel7E01T023200
	Tel3E01T500000		Tel7E01T531900
	Tel3E01T080900		Tel7E01T832600
	Tel3E01T559900		Tel7E01T024100
	Tel3E01T904900		Tel7E01T227400
	Tel3E01T899300		Tel7E01T673100
	Tel3E01T914200		Tel7E01T059600
	Tel3E01T652200		Tel7E01T792100
	Tel3E01T635000		Tel7E01T966600
	Tel3E01T060700		Tel7E01T744400
	Tel3E01T067300		Tel7E01T013400
	Tel3E01T235800		Tel7E01T285600
	Tel3E01T281800		Tel7E01T993400
	Tel3E01T512300		Tel7E01T644400
	Tel3E01T023000		Tel7E01T764000
	Tel3E01T274500		Tel7E01T839500
	Tel3E01T619900		Tel7E01T974000
	Tel3E01T847900		Tel7E01T224500
	Tel3E01T259600		Tel7E01T189600
	Tel3E01T220400		Tel7E01T030000
	Tel3E01T599000		Tel7E01T960200
	Tel3E01T169600		Tel7E01T1018900
	Tel3E01T127600		Tel7E01T642600
	Tel3E01T178900		Tel7E01T550400
	Tel3E01T911800		Tel7E01T997800
	Tel3E01T515500		Tel7E01T627000
	Tel3E01T161400		Tel7E01T895100
	Tel3E01T593800		Tel7E01T356100
	Tel3E01T433900		Tel7E01T436800
	Tel3E01T574400		Tel7E01T493000
	Tel3E01T294700		Tel7E01T352900
	Tel3E01T100000		Tel7E01T141900
	Tel3E01T193600		Tel7E01T1008500
	Tel3E01T658400		Tel7E01T471500
	Tel3E01T018700		Tel7E01T586600
	Tel3E01T534000		Tel7E01T661800
	Tel3E01T582700		Tel7E01T664100
	Tel3E01T347600		Tel7E01T274900
	Tel3E01T720700		Tel7E01T477200
	Tel3E01T367000		Tel7E01T449800
	Tel3E01T743400		Tel7E01T897100
	Tel3E01T394600		Tel7E01T736300
	Tel3E01T521500		Tel7E01T872400
	Tel3E01T533900		Tel7E01T482100
	Tel3E01T071600		Tel7E01T206600
	Tel3E01T753300		Tel7E01T001700
	Tel3E01T520900		Tel7E01T1031200
	Tel3E01T906400		Tel7E01T729400
	Tel3E01T263000		Tel7E01T012200
	Tel3E01T532400		Tel7E01T774500
	Tel3E01T821100		Tel7E01T401500
	Tel3E01T583200		Tel7E01T607500
	Tel3E01T444200		Tel7E01T252600
	Tel3E01T193500		Tel7E01T578100
	Tel3E01T738500		Tel7E01T149800
	Tel3E01T318400		Tel7E01T432500
	Tel3E01T326900		Tel7E01T618200
	Tel3E01T532300		Tel7E01T349700
	Tel3E01T781400		Tel7E01T508400
	Tel3E01T245500		Tel7E01T771400
	Tel3E01T003400		Tel7E01T239100
	Tel3E01T079900		Tel7E01T006100
	Tel3E01T058500		Tel7E01T897500
	Tel3E01T387100		Tel7E01T907800
	Tel3E01T287200		Tel7E01T280600
	Tel3E01T410200		Tel7E01T952500
	Tel3E01T202100		Tel7E01T887200
	Tel3E01T231700		Tel7E01T451700
	Tel3E01T755300		Tel7E01T768600
	Tel3E01T490700		Tel7E01T481200
	Tel3E01T838700		Tel7E01T275600
	Tel3E01T626000		Tel7E01T020400
	Tel3E01T306500		Tel7E01T570500
	Tel3E01T289900		Tel7E01T615900
	Tel3E01T058900		Tel7E01T945500
	Tel3E01T385800		Tel7E01T427700
	Tel3E01T606900		Tel7E01T262200
	Tel3E01T722300		Tel7E01T711200
	Tel3E01T752800		Tel7E01T763300
	Tel3E01T045900		Tel7E01T970100
	Tel3E01T555600		Tel7E01T207500
	Tel3E01T743300		Tel7E01T965900
	Tel3E01T409100		Tel7E01T577400
	Tel3E01T425400		Tel7E01T656600
	Tel3E01T630500		Tel7E01T939200
	Tel3E01T714200		Tel7E01T950800
	Tel3E01T252300		Tel7E01T089600
	Tel3E01T526200		Tel7E01T217700
	Tel3E01T229100		Tel7E01T664800
	Tel3E01T302200		Tel7E01T472800
	Tel3E01T166800		Tel7E01T771500
	Tel3E01T379700		Tel7E01T428900
	Tel3E01T389500		Tel7E01T656300
	Tel3E01T530600		Tel7E01T806200
	Tel3E01T614700		Tel7E01T371800
	Tel3E01T278700		Tel7E01T376100
	Tel3E01T212400		Tel7E01T340100
	Tel3E01T368300		Tel7E01T246800
	Tel3E01T886500		Tel7E01T397300
	Tel3E01T189600		Tel7E01T458800
	Tel3E01T448000		Tel7E01T851900
	Tel3E01T030600		Tel7E01T560700
	Tel3E01T556600		Tel7E01T308800
	Tel3E01T651900		Tel7E01T668800
	Tel3E01T208500		Tel7E01T480300
	Tel3E01T264400		Tel7E01T308600
	Tel3E01T617400		Tel7E01T178900
	Tel3E01T767300		Tel7E01T785000
	Tel3E01T618000		Tel7E01T663200
	Tel3E01T461800		Tel7E01T343100
	Tel3E01T456600		Tel7E01T589200
	Tel3E01T153900		Tel7E01T334900
	Tel3E01T173800		Tel7E01T776100
	Tel3E01T514400		Tel7E01T048200
	Tel3E01T704300		Tel7E01T685000
	Tel3E01T299500		Tel7E01T780400
	Tel3E01T335300		Tel7E01T236200
	Tel3E01T270200		Tel7E01T397700
	Tel3E01T298600		Tel7E01T403800
	Tel3E01T615000		Tel7E01T518600
	Tel3E01T587700		Tel7E01T554900
	Tel3E01T233700		Tel7E01T466200
	Tel3E01T107400		Tel7E01T335100
	Tel3E01T776700		Tel7E01T324900
	Tel3E01T866900		Tel7E01T244100
	Tel3E01T546300		Tel7E01T198400
	Tel3E01T650000		Tel7E01T1018600
	Tel3E01T186700		Tel7E01T384100
	Tel3E01T512600		Tel7E01T425200
	Tel3E01T683300		Tel7E01T233500
	Tel3E01T467400		Tel7E01T330200
	Tel3E01T504100		Tel7E01T894900
	Tel3E01T690700		Tel7E01T686200
	Tel3E01T089000		Tel7E01T145200
	Tel3E01T135400		Tel7E01T135400
	Tel3E01T380000		Tel7E01T700600
	Tel3E01T615700		Tel7E01T093900
	Tel3E01T576100		Tel7E01T520500
	Tel3E01T694300		Tel7E01T230400
	Tel3E01T049600		Tel7E01T485400
	Tel3E01T056200		Tel7E01T685900
	Tel3E01T880300		Tel7E01T644800
	Tel3E01T198100		Tel7E01T231600
	Tel3E01T500400		Tel7E01T1027800
	Tel3E01T484100		Tel7E01T988700
	Tel3E01T887600		Tel7E01T814400
	Tel3E01T116400		Tel7E01T294900
	Tel3E01T470500		Tel7E01T446400
	Tel3E01T114500		Tel7E01T549200
	Tel3E01T712500		Tel7E01T827500
	Tel3E01T072600		Tel7E01T838500
	Tel3E01T404600		Tel7E01T962300
	Tel3E01T455800		Tel7E01T648200
	Tel3E01T753100		Tel7E01T447800
	Tel3E01T661200		Tel7E01T645700
	Tel3E01T567700		Tel7E01T556100
	Tel3E01T838100		Tel7E01T323500
	Tel3E01T253500		Tel7E01T469100
	Tel3E01T568200		Tel7E01T404800
	Tel3E01T300000		Tel7E01T525500
	Tel3E01T863300		Tel7E01T452500
	Tel3E01T111400		Tel7E01T905900
	Tel3E01T443800		Tel7E01T784700
	Tel3E01T820600		Tel7E01T494900
	Tel3E01T638100		Tel7E01T315800
	Tel3E01T664500		Tel7E01T501600
	Tel3E01T488600		Tel7E01T352400
	Tel3E01T216500		Tel7E01T184100
	Tel3E01T304500		Tel7E01T904600
	Tel3E01T455700		Tel7E01T644100
	Tel3E01T493600		Tel7E01T679700
	Tel3E01T049700		Tel7E01T210200
	Tel3E01T735600		Tel7E01T249300
	Tel3E01T427000		Tel7E01T114100
	Tel3E01T345300		Tel7E01T784100
	Tel3E01T625700		Tel7E01T005600
	Tel3E01T914300		Tel7E01T066200
	Tel3E01T781200		Tel7E01T568700
	Tel3E01T844400		Tel7E01T159500
	Tel3E01T909200		Tel7E01T675100
	Tel3E01T472500		Tel7E01T233100
	Tel3E01T539200		Tel7E01T168800
	Tel3E01T692900		Tel7E01T627800
	Tel3E01T896800		Tel7E01T133800
	Tel3E01T898100		Tel7E01T417300
	Tel3E01T872400		Tel7E01T133500
	Tel3E01T246700		Tel7E01T632300
	Tel3E01T662700		Tel7E01T102100
	Tel3E01T056800		Tel7E01T1027200
	Tel3E01T320200		Tel7E01T908500
	Tel3E01T588300		Tel7E01T966400
	Tel3E01T378900		Tel7E01T797200
	Tel3E01T653100		Tel7E01T946600
	Tel3E01T697200		Tel7E01T726600
	Tel3E01T305200		Tel7E01T453200
	Tel3E01T690600		Tel7E01T612900
	Tel3E01T583600		Tel7E01T106700
	Tel3E01T288300		Tel7E01T290600
	Tel3E01T528400		Tel7E01T188600
	Tel3E01T017400		Tel7E01T699900
	Tel3E01T194300		Tel7E01T850500
	Tel3E01T646400		Tel7E01T213500
	Tel3E01T642500		Tel7E01T391700
	Tel3E01T847300		Tel7E01T794800
	Tel3E01T527900		Tel7E01T623200
	Tel3E01T094400		Tel7E01T689100
	Tel3E01T781100		Tel7E01T437200
	Tel3E01T118000		Tel7E01T337900
	Tel3E01T146900		Tel7E01T629100
	Tel3E01T873500		Tel7E01T380600
	Tel3E01T366300		Tel7E01T305500
	Tel3E01T462700		Tel7E01T861300
	Tel3E01T751200		Tel7E01T467600
	Tel3E01T456800		Tel7E01T926400
	Tel3E01T530500		Tel7E01T393400
	Tel3E01T577800		Tel7E01T545700
	Tel3E01T210300		Tel7E01T075500
	Tel3E01T311600		Tel7E01T628100
	Tel3E01T196700		Tel7E01T179400
	Tel3E01T275600		Tel7E01T113100
	Tel3E01T779500		Tel7E01T921200
	Tel3E01T408000		Tel7E01T480500
	Tel3E01T491600		Tel7E01T315700
	Tel3E01T488000		Tel7E01T596900
	Tel3E01T386300		Tel7E01T753500
	Tel3E01T043400		Tel7E01T642700
	Tel3E01T545400		Tel7E01T300300
	Tel3E01T546100		Tel7E01T385800
	Tel3E01T321900		Tel7E01T833700
	Tel3E01T164000		Tel7E01T414000
	Tel3E01T072000		Tel7E01T103600
	Tel3E01T448600		Tel7E01T110000
	Tel3E01T253800		Tel7E01T633100
	Tel3E01T711600		Tel7E01T865200
	Tel3E01T362500		Tel7E01T247600
	Tel3E01T811600		Tel7E01T251000
	Tel3E01T216000		Tel7E01T047300
	Tel3E01T320600		Tel7E01T896000
	Tel3E01T516100		Tel7E01T383400
	Tel3E01T839000		Tel7E01T251200
	Tel3E01T438900		Tel7E01T353700
	Tel3E01T656600		Tel7E01T472000
	Tel3E01T783500		Tel7E01T690500
	Tel3E01T470200		Tel7E01T656400
	Tel3E01T885600		Tel7E01T470600
	Tel3E01T021600		Tel7E01T604000
	Tel3E01T542100		Tel7E01T560900
	Tel3E01T561500		Tel7E01T321700
	Tel3E01T434500		Tel7E01T310700
	Tel3E01T223400		Tel7E01T574600
	Tel3E01T163800		Tel7E01T758100
	Tel3E01T514700		Tel7E01T737900
	Tel3E01T370900		Tel7E01T120600
	Tel3E01T381000		Tel7E01T689200
	Tel3E01T561200		Tel7E01T712300
	Tel3E01T078600		Tel7E01T847500
	Tel3E01T847100		Tel7E01T767800
	Tel3E01T472100		Tel7E01T384000
	Tel3E01T039400		Tel7E01T646000
	Tel3E01T756900		Tel7E01T660200
	Tel3E01T645600		Tel7E01T896900
	Tel3E01T680800		Tel7E01T222200
	Tel3E01T458500		Tel7E01T799700
	Tel3E01T385000		Tel7E01T952300
	Tel3E01T313600		Tel7E01T107300
	Tel3E01T206000		Tel7E01T328500
	Tel3E01T633900		Tel7E01T260300
	Tel3E01T393800		Tel7E01T259700
	Tel3E01T272600		Tel7E01T334200
	Tel3E01T483600		Tel7E01T989700
	Tel3E01T296700		Tel7E01T400200
	Tel3E01T386400		Tel7E01T454900
	Tel3E01T717500		Tel7E01T015900
	Tel3E01T040300		Tel7E01T679600
	Tel3E01T324800		Tel7E01T324600
	Tel3E01T580400		Tel7E01T634600
	Tel3E01T170000		Tel7E01T779200
	Tel3E01T113900		Tel7E01T428700
	Tel3E01T047800		Tel7E01T343200
	Tel3E01T060300		Tel7E01T219400
	Tel3E01T683600		Tel7E01T530900
	Tel3E01T238600		Tel7E01T803300
	Tel3E01T076000		Tel7E01T954300
	Tel3E01T635400		Tel7E01T247900
	Tel3E01T297300		Tel7E01T146100
	Tel3E01T578600		Tel7E01T510600
	Tel3E01T893000		Tel7E01T1011600
	Tel3E01T163300		Tel7E01T197700
	Tel3E01T129700		Tel7E01T949500
	Tel3E01T533100		Tel7E01T309300
	Tel3E01T807100		Tel7E01T919600
	Tel3E01T364500		Tel7E01T447200
	Tel3E01T127800		Tel7E01T990600
	Tel3E01T596300		Tel7E01T668400
	Tel3E01T443500		Tel7E01T687400
	Tel3E01T015700		Tel7E01T135700
	Tel3E01T300600		Tel7E01T175200
	Tel3E01T059200		Tel7E01T496400
	Tel3E01T777500		Tel7E01T401700
	Tel3E01T348700		Tel7E01T412200
	Tel3E01T236300		Tel7E01T762900
	Tel3E01T538600		Tel7E01T030100
	Tel3E01T585500		Tel7E01T101300
	Tel3E01T772200		Tel7E01T1002600
	Tel3E01T329700		Tel7E01T329600
	Tel3E01T422300		Tel7E01T653500
	Tel3E01T394900		Tel7E01T258100
	Tel3E01T074800		Tel7E01T245900
	Tel3E01T194400		Tel7E01T278400
	Tel3E01T855100		Tel7E01T318600
	Tel3E01T408100		Tel7E01T422100
	Tel3E01T578400		Tel7E01T193200
	Tel3E01T699000		Tel7E01T805200
	Tel3E01T482000		Tel7E01T232800
	Tel3E01T694600		Tel7E01T404200
	Tel3E01T487500		Tel7E01T613600
	Tel3E01T537900		Tel7E01T533200
	Tel3E01T422500		Tel7E01T949300
	Tel3E01T494000		Tel7E01T046000
	Tel3E01T632300		Tel7E01T431900
	Tel3E01T655900		Tel7E01T257400
	Tel3E01T369600		Tel7E01T342500
	Tel3E01T380900		Tel7E01T671900
	Tel3E01T564100		Tel7E01T221400
	Tel3E01T426400		Tel7E01T478800
	Tel3E01T415800		Tel7E01T037900
	Tel3E01T401600		Tel7E01T1016400
	Tel3E01T145500		Tel7E01T389900
	Tel3E01T146100		Tel7E01T893300
	Tel3E01T449500		Tel7E01T303000
	Tel3E01T480300		Tel7E01T996400
	Tel3E01T847200		Tel7E01T901800
	Tel3E01T367400		Tel7E01T1017000
	Tel3E01T351500		Tel7E01T757900
	Tel3E01T591800		Tel7E01T570600
	Tel3E01T778300		Tel7E01T361000
			Tel7E01T430100
			Tel7E01T575900
			Tel7E01T943400
			Tel7E01T917300
			Tel7E01T921000
			Tel7E01T1020400
			Tel7E01T583300
			Tel7E01T442900
			Tel7E01T684000
			Tel7E01T013100
			Tel7E01T936700
			Tel7E01T752800
			Tel7E01T851800
			Tel7E01T535600
			Tel7E01T617600
			Tel7E01T937500
			Tel7E01T436300
			Tel7E01T777700
			Tel7E01T518700
			Tel7E01T522200
			Tel7E01T671300
			Tel7E01T361500
			Tel7E01T912800
			Tel7E01T558000
			Tel7E01T476900
			Tel7E01T195100
			Tel7E01T412300
			Tel7E01T728500
			Tel7E01T556300
			Tel7E01T502800
			Tel7E01T670000
			Tel7E01T447900
			Tel7E01T296700
			Tel7E01T179300
			Tel7E01T739300
			Tel7E01T030800
			Tel7E01T317800
			Tel7E01T666400
			Tel7E01T586100
			Tel7E01T323200
			Tel7E01T885600
			Tel7E01T930700
			Tel7E01T618500
			Tel7E01T543700
			Tel7E01T812400
			Tel7E01T143900
			Tel7E01T310400
			Tel7E01T779600
			Tel7E01T649500
			Tel7E01T1029800
			Tel7E01T590900
			Tel7E01T627400
			Tel7E01T467100
			Tel7E01T926000
			Tel7E01T850200
			Tel7E01T305200
			Tel7E01T255600
			Tel7E01T937300
			Tel7E01T805900
			Tel7E01T047500
			Tel7E01T258500
			Tel7E01T253900
			Tel7E01T199600
			Tel7E01T597300
			Tel7E01T808300
			Tel7E01T1004700
			Tel7E01T312800
			Tel7E01T304700
			Tel7E01T135100
			Tel7E01T849400
			Tel7E01T153500
			Tel7E01T434700
			Tel7E01T587300
			Tel7E01T755800
			Tel7E01T236900
			Tel7E01T473300
			Tel7E01T775000
			Tel7E01T700000
			Tel7E01T729100
			Tel7E01T553000
			Tel7E01T285100
			Tel7E01T235500
			Tel7E01T645300
			Tel7E01T474100
			Tel7E01T267700

## Sheet: TableS3
Table S3. The expression of the substitution lines which occourred chromosomal fragment deletion.
GeneID	CS3E(3D)	GeneID	CS7E(7D)	GeneID	CS7E(7D)
TraesCS7A02G499900.1	4.41941	TraesCS6D02G377400.1	0.0920711	TraesCS6B02G431700.1	0
TraesCS7A02G500000.1	0	TraesCS6D02G377500.1	0.163795	TraesCS6B02G431800.1	0
TraesCS7A02G500100.1	0	TraesCS6D02G377600.1	0	TraesCS6B02G431900.1	0
TraesCS7A02G500200.1	0	TraesCS6D02G377700.1	0	TraesCS6B02G432000.1	0
TraesCS7A02G500300.1	0	TraesCS6D02G377800.1	1.925	TraesCS6B02G432100.1	0
TraesCS7A02G500400.1	0	TraesCS6D02G377900.1	8.40744	TraesCS6B02G432200.1	15.0169
TraesCS7A02G500500.1	0	TraesCS6D02G378000.1	0	TraesCS6B02G432300.1	0
TraesCS7A02G500600.1	0	TraesCS6D02G378100.1	1.91036	TraesCS6B02G432400.1	0.0713549
TraesCS7A02G500700.1	0.0087762	TraesCS6D02G378200.1	0.762894	TraesCS6B02G432500.1	2.15646
TraesCS7A02G500800.1	0	TraesCS6D02G378300.1	0	TraesCS6B02G432600.1	55.0645
TraesCS7A02G500900.1	0.339448	TraesCS6D02G378400.1	15.8761	TraesCS6B02G432700.1	3.44116
TraesCS7A02G501000.1	0	TraesCS6D02G378500.1	2.73761	TraesCS6B02G432800.1	0
TraesCS7A02G501100.1	0	TraesCS6D02G378700.1	1.86818	TraesCS6B02G432900.1	8.6673
TraesCS7A02G501200.1	0	TraesCS6D02G378800.1	0.285135	TraesCS6B02G433000.1	4.44393
TraesCS7A02G501300.1	20.8156	TraesCS6D02G378900.1	0.408659	TraesCS6B02G433100.1	0.237777
TraesCS7A02G501400.1	0	TraesCS6D02G379000.1	0	TraesCS6B02G433400.1	0.528471
TraesCS7A02G501500.1	0	TraesCS6D02G379100.1	0.363335	TraesCS6B02G433500.1	0.233732
TraesCS7A02G501600.1	0.3974	TraesCS6D02G379200.1	1.10034	TraesCS6B02G433600.1	0.366474
TraesCS7A02G501700.1	0	TraesCS6D02G379300.1	3.87634	TraesCS6B02G433700.1	0.579471
TraesCS7A02G501800.1	0	TraesCS6D02G379400.1	5.68568	TraesCS6B02G433800.1	8.06931
TraesCS7A02G501900.1	1.9911	TraesCS6D02G379500.1	2.58626	TraesCS6B02G433900.1	0.0116505
TraesCS7A02G502100.1	3.06763	TraesCS6D02G379600.1	0.193322	TraesCS6B02G434000.1	0.0956314
TraesCS7A02G502200.1	0	TraesCS6D02G379700.1	0	TraesCS6B02G434100.1	0.284536
TraesCS7A02G502300.1	0	TraesCS6D02G379800.1	6.73772	TraesCS6B02G434200.1	3.90953
TraesCS7A02G502400.1	0.0140811	TraesCS6D02G379900.1	0	TraesCS6B02G434300.1	8.09196
TraesCS7A02G502500.1	0	TraesCS6D02G380000.1	3.88654	TraesCS6B02G434400.1	1.47673
TraesCS7A02G502600.1	8.42391	TraesCS6D02G380100.1	0.0161124	TraesCS6B02G434500.1	0
TraesCS7A02G502700.1	0	TraesCS6D02G380200.1	3.93587	TraesCS6B02G434600.1	0.115723
TraesCS7A02G502800.1	0	TraesCS6D02G380300.1	0.070841	TraesCS6B02G434700.1	0.0258008
TraesCS7A02G502900.1	0.202511	TraesCS6D02G380400.1	0	TraesCS6B02G434800.1	5.88318
TraesCS7A02G503000.1	0.0281213	TraesCS6D02G380500.1	0	TraesCS6B02G434900.1	0.0332822
TraesCS7A02G503100.1	0.617801	TraesCS6D02G380600.1	0	TraesCS6B02G435000.1	4.88334
TraesCS7A02G503200.1	0	TraesCS6D02G380700.1	0	TraesCS6B02G435100.1	0.608432
TraesCS7A02G503300.1	0	TraesCS6D02G380800.1	0.29515	TraesCS6B02G435200.1	0
TraesCS7A02G503400.1	0	TraesCS6D02G380900.1	5.35607	TraesCS6B02G435300.1	0
TraesCS7A02G503500.1	0	TraesCS6D02G381000.1	0.0265278	TraesCS6B02G435400.1	0
TraesCS7A02G503600.1	67.716	TraesCS6D02G381100.1	1.53331	TraesCS6B02G435500.1	0
TraesCS7A02G503700.1	4.29322	TraesCS6D02G381200.1	1.72069	TraesCS6B02G435600.1	0
TraesCS7A02G503800.1	2.49441	TraesCS6D02G381300.1	39.8001	TraesCS6B02G435700.1	0
TraesCS7A02G503900.1	1.77027	TraesCS6D02G381400.1	0	TraesCS6B02G435800.1	0
TraesCS7A02G504000.1	1.97221	TraesCS6D02G381500.1	0	TraesCS6B02G435900.1	0
TraesCS7A02G504100.1	2.65201	TraesCS6D02G381600.1	0	TraesCS6B02G436000.1	0
TraesCS7A02G504200.1	0	TraesCS6D02G381700.1	7.51009	TraesCS6B02G436100.1	0
TraesCS7A02G504300.1	0.00811331	TraesCS6D02G381800.1	0	TraesCS6B02G436200.1	0
TraesCS7A02G504400.1	25.3279	TraesCS6D02G382000.1	1.63687	TraesCS6B02G436300.1	0.459596
TraesCS7A02G504500.1	0	TraesCS6D02G382100.1	0	TraesCS6B02G436400.1	2.36741
TraesCS7A02G504600.1	4.45379	TraesCS6D02G382200.1	0.0306368	TraesCS6B02G436500.1	0
TraesCS7A02G504700.1	1.11191	TraesCS6D02G382300.1	1.05007	TraesCS6B02G436600.1	0.442143
TraesCS7A02G504800.1	55.9457	TraesCS6D02G382400.1	2.40832	TraesCS6B02G436700.1	0.449774
TraesCS7A02G504900.1	0	TraesCS6D02G382500.1	0	TraesCS6B02G436800.1	0.158487
TraesCS7A02G505000.1	0	TraesCS6D02G382600.1	0	TraesCS6B02G436900.1	0.380162
TraesCS7A02G505100.1	0	TraesCS6D02G382700.1	2.41916	TraesCS6B02G437000.1	0
TraesCS7A02G505200.1	0.777338	TraesCS6D02G382800.1	1.68119	TraesCS6B02G437100.1	0.00678571
TraesCS7A02G505300.1	10.3715	TraesCS6D02G382900.1	0	TraesCS6B02G437200.1	3.28888
TraesCS7A02G505400.1	0	TraesCS6D02G383000.1	0	TraesCS6B02G437300.1	0
TraesCS7A02G505500.1	0	TraesCS6D02G383100.1	0.0878012	TraesCS6B02G437400.1	0
TraesCS7A02G505600.1	0	TraesCS6D02G383200.1	0	TraesCS6B02G437500.1	0
TraesCS7A02G505700.1	0.0118961	TraesCS6D02G383300.1	34.6675	TraesCS6B02G437600.1	0.184054
TraesCS7A02G505800.1	12.2906	TraesCS6D02G383400.1	0	TraesCS6B02G437700.1	0.131519
TraesCS7A02G506000.1	86.8006	TraesCS6D02G383500.1	11.417	TraesCS6B02G437800.1	1.48402
TraesCS7A02G506100.1	31.4301	TraesCS6D02G383600.1	2.32002	TraesCS6B02G437900.1	2.30932
TraesCS7A02G506200.1	7.60238	TraesCS6D02G383700.1	7.41344	TraesCS6B02G438000.1	0.0526172
TraesCS7A02G506300.1	44.1654	TraesCS6D02G383800.1	31.6747	TraesCS6B02G438100.1	0
TraesCS7A02G506400.1	0	TraesCS6D02G383900.1	0.0309613	TraesCS6B02G438200.1	0
TraesCS7A02G506500.1	0.0275466	TraesCS6D02G384000.1	1.07231	TraesCS6B02G438300.1	0
TraesCS7A02G506600.1	18.4059	TraesCS6D02G384100.1	0	TraesCS6B02G438400.1	0
TraesCS7A02G506700.1	11.6113	TraesCS6D02G384200.1	0.378995	TraesCS6B02G438500.1	6.14777
TraesCS7A02G506800.1	0	TraesCS6D02G384300.1	0	TraesCS6B02G438600.1	0
TraesCS7A02G506900.1	0.134426	TraesCS6D02G384400.1	0	TraesCS6B02G438700.1	0
TraesCS7A02G507000.1	0	TraesCS6D02G384500.1	6.95634	TraesCS6B02G438800.1	0
TraesCS7A02G507100.1	0.22439	TraesCS6D02G384600.1	2.65326	TraesCS6B02G438900.1	0.0267068
TraesCS7A02G507200.1	0.893395	TraesCS6D02G384800.1	6.42052	TraesCS6B02G439100.1	0
TraesCS7A02G507400.1	0	TraesCS6D02G384900.1	0.0362942	TraesCS6B02G439200.1	0.645039
TraesCS7A02G507500.1	0	TraesCS6D02G385000.1	0	TraesCS6B02G439300.1	10.6827
TraesCS7A02G507600.1	0	TraesCS6D02G385100.1	0.328187	TraesCS6B02G439400.1	0
TraesCS7A02G507700.1	0.421867	TraesCS6D02G385200.1	1.23983	TraesCS6B02G439500.1	0
TraesCS7A02G507800.1	0	TraesCS6D02G385300.1	0	TraesCS6B02G439600.1	2.78816
TraesCS7A02G507900.1	5.51709	TraesCS6D02G385400.1	15.1842	TraesCS6B02G439700.1	2.68268
TraesCS7A02G508000.1	1.72811	TraesCS6D02G385500.1	0	TraesCS6B02G439800.1	34.7993
TraesCS7A02G508100.1	0.583338	TraesCS6D02G385600.1	37.9133	TraesCS6B02G439900.1	0
TraesCS7A02G508200.1	8.11382	TraesCS6D02G385700.1	7.94464	TraesCS6B02G440000.1	2.88704
TraesCS7A02G508300.1	0	TraesCS6D02G385800.1	0	TraesCS6B02G440100.1	0
TraesCS7A02G508400.1	0.0213968	TraesCS6D02G385900.1	0	TraesCS6B02G440200.1	32.3267
TraesCS7A02G508500.1	0	TraesCS6D02G386000.1	0.450276	TraesCS6B02G440300.1	0
TraesCS7A02G508600.1	0	TraesCS6D02G386100.1	4.21851	TraesCS6B02G440400.1	0
TraesCS7A02G508700.1	0.336568	TraesCS6D02G386200.1	0	TraesCS6B02G440500.1	5.69755
TraesCS7A02G508800.1	29.4889	TraesCS6D02G386300.1	61.912	TraesCS6B02G440600.1	5.18896
TraesCS7A02G508900.1	1.89997	TraesCS6D02G386400.1	1.06411	TraesCS6B02G440700.1	0
TraesCS7A02G509000.1	0.104025	TraesCS6D02G386500.1	0	TraesCS6B02G440800.1	0.456366
TraesCS7A02G509100.1	0.196434	TraesCS6D02G386600.1	0	TraesCS6B02G440900.1	0.228603
TraesCS7A02G509200.1	0	TraesCS6D02G386700.1	1.70177	TraesCS6B02G441000.1	0
TraesCS7A02G509300.1	0	TraesCS6D02G386800.1	0.192784	TraesCS6B02G441100.1	0
TraesCS7A02G509400.1	0	TraesCS6D02G386900.1	0	TraesCS6B02G441200.1	0.214188
TraesCS7A02G509500.1	0	TraesCS6D02G387000.1	9.08528	TraesCS6B02G441300.1	0.0668069
TraesCS7A02G509600.1	0	TraesCS6D02G387100.1	5.6294	TraesCS6B02G441400.1	0.709859
TraesCS7A02G509700.1	0.209628	TraesCS6D02G387300.1	9.34322	TraesCS6B02G441500.1	0
TraesCS7A02G509800.1	0	TraesCS6D02G387400.1	0	TraesCS6B02G441600.1	0.0353047
TraesCS7A02G509900.1	0	TraesCS6D02G387500.1	0	TraesCS6B02G441700.1	0
TraesCS7A02G510000.1	6.58945	TraesCS6D02G387600.1	0	TraesCS6B02G441800.1	0.0824179
TraesCS7A02G510100.1	0.0722633	TraesCS6D02G387700.1	0	TraesCS6B02G441900.1	0.493006
TraesCS7A02G510200.1	10.9582	TraesCS6D02G387800.1	0	TraesCS6B02G442000.1	0.98248
TraesCS7A02G510300.1	0	TraesCS6D02G387900.1	7.39946	TraesCS6B02G442100.1	0
TraesCS7A02G510400.1	0	TraesCS6D02G388000.1	4.33785	TraesCS6B02G442200.1	1.05984
TraesCS7A02G510600.1	0.0924095	TraesCS6D02G388100.1	0	TraesCS6B02G442300.1	0
TraesCS7A02G510700.1	0	TraesCS6D02G388200.1	0.0739901	TraesCS6B02G442400.1	0.221099
TraesCS7A02G510800.1	0	TraesCS6D02G388300.1	0	TraesCS6B02G442500.1	0
TraesCS7A02G510900.1	3.11925	TraesCS6D02G388400.1	2.1958	TraesCS6B02G442600.1	0.0051062
TraesCS7A02G511000.1	0	TraesCS6D02G388500.1	13.5411	TraesCS6B02G442700.1	0
TraesCS7A02G511100.1	0	TraesCS6D02G388600.1	0	TraesCS6B02G442900.1	0
TraesCS7A02G511200.1	0	TraesCS6D02G388700.1	7.66778	TraesCS6B02G443000.1	0.011989
TraesCS7A02G511300.1	0	TraesCS6D02G388800.1	0.246255	TraesCS6B02G443100.1	0.0421593
TraesCS7A02G511400.1	0	TraesCS6D02G388900.1	0	TraesCS6B02G443200.1	0.844995
TraesCS7A02G511500.1	0	TraesCS6D02G389000.1	0	TraesCS6B02G443300.1	0.131552
TraesCS7A02G511600.1	3.22415	TraesCS6D02G389100.1	3.9179	TraesCS6B02G443400.1	0
TraesCS7A02G511700.1	0	TraesCS6D02G389200.1	2.77711	TraesCS6B02G443500.1	0.672422
TraesCS7A02G511800.1	0	TraesCS6D02G389300.1	0	TraesCS6B02G443600.1	0
TraesCS7A02G511900.1	5.10389	TraesCS6D02G389400.1	166.41	TraesCS6B02G443700.1	16.637
TraesCS7A02G512000.1	0	TraesCS6D02G389500.1	38.0207	TraesCS6B02G443800.1	0.531668
TraesCS7A02G512100.1	5.00769	TraesCS6D02G389600.1	4.48488	TraesCS6B02G443900.1	0
TraesCS7A02G512200.1	0	TraesCS6D02G389700.1	0	TraesCS6B02G444000.1	11.0821
TraesCS7A02G512300.1	20.9473	TraesCS6D02G389800.1	0	TraesCS6B02G444100.1	0
TraesCS7A02G512400.1	3.99612	TraesCS6D02G389900.1	0.326085	TraesCS6B02G444200.1	0
TraesCS7A02G512500.1	0	TraesCS6D02G390000.1	30.4675	TraesCS6B02G444300.1	22.2042
TraesCS7A02G512600.1	0	TraesCS6D02G390100.1	0	TraesCS6B02G444400.1	0
TraesCS7A02G512700.1	0	TraesCS6D02G390200.1	12.4057	TraesCS6B02G444500.1	0
TraesCS7A02G512800.1	0	TraesCS6D02G390300.1	0	TraesCS6B02G444600.1	0
TraesCS7A02G512900.1	0.0364516	TraesCS6D02G390400.1	0	TraesCS6B02G444700.1	8.26641
TraesCS7A02G513000.1	0	TraesCS6D02G390600.1	6.50879	TraesCS6B02G444800.1	10.3139
TraesCS7A02G513100.1	0	TraesCS6D02G390700.1	6.9502	TraesCS6B02G444900.1	1.0147
TraesCS7A02G513200.1	0.77243	TraesCS6D02G390800.1	5.21599	TraesCS6B02G445100.1	0.0177335
TraesCS7A02G513300.1	0	TraesCS6D02G390900.1	1.48832	TraesCS6B02G445200.1	0.174425
TraesCS7A02G513400.1	1.67061	TraesCS6D02G391000.1	0	TraesCS6B02G445300.1	0.208191
TraesCS7A02G513500.1	2.87725	TraesCS6D02G391100.1	0.0240835	TraesCS6B02G445400.1	0
TraesCS7A02G513700.1	0	TraesCS6D02G391200.1	4.19875	TraesCS6B02G445500.1	0
TraesCS7A02G513800.1	0	TraesCS6D02G391300.1	2.11448	TraesCS6B02G445600.1	0
TraesCS7A02G513900.1	0.696	TraesCS6D02G391500.1	0.0498046	TraesCS6B02G445700.1	1.1918
TraesCS7A02G514000.1	0	TraesCS6D02G391700.1	0	TraesCS6B02G445800.1	0.863865
TraesCS7A02G514100.1	0.986427	TraesCS6D02G391800.1	2.03129	TraesCS6B02G445900.1	0.117768
TraesCS7A02G514200.1 700503552	0	TraesCS6D02G391900.1	0	TraesCS6B02G446000.1	0.291651
TraesCS7A02G514300.1	0	TraesCS6D02G392000.1	18.5041	TraesCS6B02G446073.1	0.212259
TraesCS7A02G514400.1	0	TraesCS6D02G392100.1	8.89927	TraesCS6B02G446100.1	3.24057
TraesCS7A02G514500.1	0	TraesCS6D02G392200.1	0	TraesCS6B02G446300.1	0
TraesCS7A02G514505.1	0	TraesCS6D02G392300.1	123.352	TraesCS6B02G446400.1	0
TraesCS7A02G514600.1	0	TraesCS6D02G392400.1	0	TraesCS6B02G446500.1	0
TraesCS7A02G514700.1	0	TraesCS6D02G392500.1	0.06229	TraesCS6B02G446700.1	0
TraesCS7A02G514800.1	0	TraesCS6D02G392600.1	0.51719	TraesCS6B02G446800.1	0
TraesCS7A02G514900.1	0	TraesCS6D02G392700.1	1.89763	TraesCS6B02G446900.1	0
TraesCS7A02G515000.1	0	TraesCS6D02G392800.1	0.738576	TraesCS6B02G447000.1	0.0311719
TraesCS7A02G515100.1	0	TraesCS6D02G392900.1	0.29683	TraesCS6B02G447100.1	0
TraesCS7A02G515200.1	0	TraesCS6D02G393000.1	1.8176	TraesCS6B02G447200.1	0
TraesCS7A02G515300.1	0	TraesCS6D02G393100.1	0	TraesCS6B02G447300.1	0
TraesCS7A02G515400.1	0	TraesCS6D02G393200.1	15.1722	TraesCS6B02G447400.1	0
TraesCS7A02G515500.1	0	TraesCS6D02G393300.1	0.848307	TraesCS6B02G447500.1	6.17815
TraesCS7A02G515600.1	0	TraesCS6D02G393400.1	0	TraesCS6B02G447600.1	12.2173
TraesCS7A02G515700.1	0	TraesCS6D02G393500.1	1.07939	TraesCS6B02G447700.1	32.5803
TraesCS7A02G515800.1	0	TraesCS6D02G393600.1	2.42685	TraesCS6B02G447800.1	0.73916
TraesCS7A02G515900.1	0	TraesCS6D02G393700.1	0.434431	TraesCS6B02G447900.1	0
TraesCS7A02G516000.1	0.105886	TraesCS6D02G393800.1	0	TraesCS6B02G448000.1	0
TraesCS7A02G516100.1	0.120917	TraesCS6D02G393900.1	3.43189	TraesCS6B02G448100.1	0
TraesCS7A02G516200.1	0	TraesCS6D02G394000.1	7.62877	TraesCS6B02G448200.1	0
TraesCS7A02G516300.1	1.22578	TraesCS6D02G394100.1	0	TraesCS6B02G448300.1	0
TraesCS7A02G516400.1	0	TraesCS6D02G394200.1	0	TraesCS6B02G448400.1	0
TraesCS7A02G516500.1	3.52264	TraesCS6D02G394300.1	0.373205	TraesCS6B02G448500.1	0
TraesCS7A02G516600.1	0	TraesCS6D02G394400.1	0.0726666	TraesCS6B02G448600.1	0
TraesCS7A02G516700.1	0	TraesCS6D02G394500.1	0.424627	TraesCS6B02G448700.1	0
TraesCS7A02G516800.1	0	TraesCS6D02G394600.1	0.752906	TraesCS6B02G448800.1	0
TraesCS7A02G516900.1	0	TraesCS6D02G394700.1	0	TraesCS6B02G448900.1	10.0147
TraesCS7A02G517000.1	0.552882	TraesCS6D02G394800.1	4.65272	TraesCS6B02G449000.1	4.89379
TraesCS7A02G517100.1	0.00988559	TraesCS6D02G394900.1	0	TraesCS6B02G449100.1	2.28585
TraesCS7A02G517200.1	0.105262	TraesCS6D02G395000.1	11.2867	TraesCS6B02G449200.1	0.0493599
TraesCS7A02G517300.1	0	TraesCS6D02G395100.1	0.544422	TraesCS6B02G449300.1	0
TraesCS7A02G517400.1	0	TraesCS6D02G395200.1	0	TraesCS6B02G449400.1	9.29584
TraesCS7A02G517500.1	0	TraesCS6D02G395300.1	0	TraesCS6B02G449500.1	0
TraesCS7A02G517600.1	0.379969	TraesCS6D02G395400.1	0	TraesCS6B02G449600.1	0
TraesCS7A02G517700.1	0	TraesCS6D02G395500.1	0	TraesCS6B02G449700.1	0
TraesCS7A02G517800.1	1.87886	TraesCS6D02G395600.1	0	TraesCS6B02G449800.1	0
TraesCS7A02G517900.1	0.823167	TraesCS6D02G395700.1	0.157836	TraesCS6B02G449900.1	2.44865
TraesCS7A02G518100.1	0	TraesCS6D02G395800.1	0	TraesCS6B02G450000.1	140.488
TraesCS7A02G518200.1	0.128436	TraesCS6D02G395900.1	0	TraesCS6B02G450100.1	0
TraesCS7A02G518300.1	3.41196	TraesCS6D02G396000.1	0	TraesCS6B02G450200.1	57.0985
TraesCS7A02G518400.1	0	TraesCS6D02G396100.1	0	TraesCS6B02G450300.1	0
TraesCS7A02G518500.1	0.390889	TraesCS6D02G396200.1	0	TraesCS6B02G450400.1	0
TraesCS7A02G518600.1	0	TraesCS6D02G396300.1	9.17423	TraesCS6B02G450500.1	50.4773
TraesCS7A02G518700.1	0	TraesCS6D02G396400.1	5.81771	TraesCS6B02G450600.1	3.08783
TraesCS7A02G518800.1	0.160913	TraesCS6D02G396500.1	0	TraesCS6B02G450700.1	5.29674
TraesCS7A02G518900.1	0	TraesCS6D02G396600.1	1.45737	TraesCS6B02G450800.1	0
TraesCS7A02G519000.1	0	TraesCS6D02G396700.1	9.377	TraesCS6B02G450900.1	1.94907
TraesCS7A02G519100.1	0	TraesCS6D02G396800.1	0.065645	TraesCS6B02G451000.1	4.0439
TraesCS7A02G519200.1	0	TraesCS6D02G396900.1	0	TraesCS6B02G451100.1	8.25257
TraesCS7A02G519300.1	0	TraesCS6D02G397000.1	11.8076	TraesCS6B02G451200.1	0
TraesCS7A02G519400.1	0	TraesCS6D02G397100.1	0	TraesCS6B02G451300.1	8.64133
TraesCS7A02G519500.1	0	TraesCS6D02G397200.1	0	TraesCS6B02G451400.1	2.15695
TraesCS7A02G519600.1	0.35144	TraesCS6D02G397400.1	0	TraesCS6B02G451500.1	0
TraesCS7A02G519700.1	0	TraesCS6D02G397500.1	0.492394	TraesCS6B02G451600.1	0
TraesCS7A02G519800.1	0.5857	TraesCS6D02G397600.1	0	TraesCS6B02G451700.1	0.0813678
TraesCS7A02G519900.1	0.160095	TraesCS6D02G397700.1	0	TraesCS6B02G451800.1	0.221516
TraesCS7A02G520000.1	0	TraesCS6D02G397800.1	0	TraesCS6B02G451900.1	4.35319
TraesCS7A02G520100.1	0	TraesCS6D02G397900.1	3.30017	TraesCS6B02G452000.1	0
TraesCS7A02G520300.1	3.12697	TraesCS6D02G398000.1	0	TraesCS6B02G452100.1	21.5386
TraesCS7A02G520400.1	0	TraesCS6D02G398100.1	0	TraesCS6B02G452200.1	4.04692
TraesCS7A02G520500.1	0	TraesCS6D02G398200.1	0	TraesCS6B02G452300.1	0
TraesCS7A02G520600.1	0.0355516	TraesCS6D02G398300.1	15.0547	TraesCS6B02G452400.1	0.533618
TraesCS7A02G520700.1	0	TraesCS6D02G398400.1	0	TraesCS6B02G452500.1	3.38278
TraesCS7A02G520800.1	0.974828	TraesCS6D02G398500.1	2.36926	TraesCS6B02G452600.1	0
TraesCS7A02G520900.1	0	TraesCS6D02G398600.1	0	TraesCS6B02G452700.1	6.95141
TraesCS7A02G521000.1	0.207512	TraesCS6D02G398700.1	0	TraesCS6B02G452800.1	6.70073
TraesCS7A02G521100.1	0	TraesCS6D02G398800.1	0	TraesCS6B02G452900.1	0
TraesCS7A02G521200.1	0.57043	TraesCS6D02G398900.1	0	TraesCS6B02G453000.1	1.5057
TraesCS7A02G521300.1	0	TraesCS6D02G399000.1	0	TraesCS6B02G453100.1	0.107704
TraesCS7A02G521400.1	2.72	TraesCS6D02G399100.1	9.68893	TraesCS6B02G453200.1	0.664994
TraesCS7A02G521500.1	0	TraesCS6D02G399200.1	0	TraesCS6B02G453300.1	0.346615
TraesCS7A02G521600.1	0.219454	TraesCS6D02G399300.1	0	TraesCS6B02G453400.1	0
TraesCS7A02G521700.1	0	TraesCS6D02G399400.1	0.133126	TraesCS6B02G453500.1	0
TraesCS7A02G521800.1	0	TraesCS6D02G399500.1	6.36932	TraesCS6B02G453700.1	0.02023
TraesCS7A02G521900.1	0.104055	TraesCS6D02G399600.1	0	TraesCS6B02G453800.1	0.998061
TraesCS7A02G522100.1	0	TraesCS6D02G399700.1	0.39442	TraesCS6B02G453900.1	0
TraesCS7A02G522200.1	0	TraesCS6D02G399800.1	1.30707	TraesCS6B02G454000.1	0
TraesCS7A02G522300.1	0	TraesCS6D02G399900.1	0	TraesCS6B02G454200.1	0.646413
TraesCS7A02G522400.1	0	TraesCS6D02G400000.1	0	TraesCS6B02G454400.1	0
TraesCS7A02G522500.1	0	TraesCS6D02G400100.1	0	TraesCS6B02G454500.1	54.8904
TraesCS7A02G522700.1	0	TraesCS6D02G400200.1	0	TraesCS6B02G454700.1	0
TraesCS7A02G522800.1	0	TraesCS6D02G400300.1	4.19405	TraesCS6B02G454800.1	1.3212
TraesCS7A02G522900.1	0	TraesCS6D02G400400.1	3.15602	TraesCS6B02G454900.1	0.322735
TraesCS7A02G523000.1	0	TraesCS6D02G400500.1	0.00739079	TraesCS6B02G455000.1	2.70802
TraesCS7A02G523100.1	0	TraesCS6D02G400600.1	0	TraesCS6B02G455100.1	3.27604
TraesCS7A02G523200.1	0	TraesCS6D02G400700.1	0.00415871	TraesCS6B02G455200.1	0.264536
TraesCS7A02G523300.1	0	TraesCS6D02G400800.1	0	TraesCS6B02G455300.1	1.15304
TraesCS7A02G523400.1	0	TraesCS6D02G400900.1	0	TraesCS6B02G455400.1	0
TraesCS7A02G523500.1	0	TraesCS6D02G401000.1	0	TraesCS6B02G455500.1	13.7587
TraesCS7A02G523600.1	0	TraesCS6D02G401100.1	3.95529	TraesCS6B02G455600.1	18.7151
TraesCS7A02G523700.1	0	TraesCS6D02G401200.1	66.095	TraesCS6B02G455800.1	0
TraesCS7A02G523800.1	0	TraesCS6D02G401300.1	0	TraesCS6B02G455900.1	0
TraesCS7A02G523900.1	0.0480409	TraesCS6D02G401400.1	0	TraesCS6B02G456000.1	14.8894
TraesCS7A02G524200.1	0	TraesCS6D02G401500.1	51.881	TraesCS6B02G456100.1	0.0336912
TraesCS7A02G524300.1	0.142625	TraesCS6D02G401600.1	0	TraesCS6B02G456200.1	0.271512
TraesCS7A02G524400.1	0	TraesCS6D02G401700.1	0	TraesCS6B02G456300.1	0
TraesCS7A02G524500.1	0	TraesCS6D02G401800.1	0	TraesCS6B02G456400.1	0.67247
TraesCS7A02G524600.1	0	TraesCS6D02G401900.1	0.124377	TraesCS6B02G456500.1	0
TraesCS7A02G524700.1	0	TraesCS6D02G402000.1	0	TraesCS6B02G456600.1	0
TraesCS7A02G524800.1	0	TraesCS6D02G402100.1	0	TraesCS6B02G456700.1	0.238079
TraesCS7A02G524900.1	0	TraesCS6D02G402200.1	0	TraesCS6B02G456800.1	0
TraesCS7A02G525000.1	0	TraesCS6D02G402300.1	0	TraesCS6B02G456900.1	3.01999
TraesCS7A02G525100.1	0	TraesCS6D02G402400.1	0	TraesCS6B02G457000.1	0
TraesCS7A02G525200.1	0	TraesCS6D02G402500.1 470902211	0	TraesCS6B02G457100.1	0
TraesCS7A02G525300.1	0.123642	TraesCS6D02G402600.1	0	TraesCS6B02G457200.1	0
TraesCS7A02G525314.1	0	TraesCS6D02G402700.1	0.0178681	TraesCS6B02G457300.1	0
TraesCS7A02G525400.1	2.75958	TraesCS6D02G402800.1	0.00612691	TraesCS6B02G457400.1	1.06313
TraesCS7A02G525500.1	0	TraesCS6D02G402900.1	0.0119824	TraesCS6B02G457500.1	0.819019
TraesCS7A02G525600.1	0	TraesCS6D02G403000.1	0	TraesCS6B02G457600.1	0.0417946
TraesCS7A02G525700.1	0	TraesCS6D02G403100.1	0	TraesCS6B02G457700.1	0.0410125
TraesCS7A02G525800.1	1.72452	TraesCS6D02G403200.1	0	TraesCS6B02G457800.1	0
TraesCS7A02G525900.1	0.582796	TraesCS6D02G403300.1	0	TraesCS6B02G457900.1	0
TraesCS7A02G526000.1	0	TraesCS6D02G403400.1	0	TraesCS6B02G458000.1	4.12402
TraesCS7A02G526100.1	0	TraesCS6D02G403500.1	0	TraesCS6B02G458032.1	0
TraesCS7A02G526200.1	0	TraesCS6D02G403600.1	0	TraesCS6B02G458100.1	0
TraesCS7A02G526300.1	0	TraesCS6D02G403700.1	0	TraesCS6B02G458200.1	0.0891758
TraesCS7A02G526400.1	0	TraesCS6D02G403800.1	0	TraesCS6B02G458300.1	0
TraesCS7A02G526500.1	0	TraesCS6D02G403900.1	0	TraesCS6B02G458347.1	0.0108291
TraesCS7A02G526600.1	0	TraesCS6D02G404000.1	0	TraesCS6B02G458400.1	0
TraesCS7A02G526700.1	0.329006	TraesCS6D02G404100.1	0	TraesCS6B02G458500.1	1.82379
TraesCS7A02G526800.1	0.319532	TraesCS6D02G404200.1	0	TraesCS6B02G458600.1	0.58826
TraesCS7A02G526900.1	0	TraesCS6D02G404300.1	0	TraesCS6B02G458700.1	0.0148052
TraesCS7A02G527000.1	0.0496128	TraesCS6D02G404400.1	0	TraesCS6B02G458800.1	0
TraesCS7A02G527100.1	0	TraesCS6D02G404500.1	0	TraesCS6B02G458900.1	0.852037
TraesCS7A02G527200.1	0	TraesCS6D02G404600.1	0	TraesCS6B02G459000.1	1.1265
TraesCS7A02G527300.1	0	TraesCS6D02G404700.1	0	TraesCS6B02G459100.1	0.26113
TraesCS7A02G527400.1	0	TraesCS6D02G404800.1	0	TraesCS6B02G459146.1	0.189346
TraesCS7A02G527500.1	0.0650578	TraesCS6D02G404900.1	0	TraesCS6B02G459200.1	0
TraesCS7A02G527600.1	4.562	TraesCS6D02G405000.1	0	TraesCS6B02G459300.1	0.209921
TraesCS7A02G527700.1	0	TraesCS6D02G405100.1	0	TraesCS6B02G459400.1	0
TraesCS7A02G527800.1	0	TraesCS6D02G405200.1	0	TraesCS6B02G459500.1	0
TraesCS7A02G527900.1	0.05598	TraesCS6D02G405300.1	0	TraesCS6B02G459600.1	0.0278674
TraesCS7A02G528000.1	0.258987	TraesCS6D02G405400.1	0	TraesCS6B02G459700.1	0.122617
TraesCS7A02G528200.1	0.0934812	TraesCS6D02G405500.1	0	TraesCS6B02G459900.1	0
TraesCS7A02G528300.1	0	TraesCS6D02G405600.1	0.0103053	TraesCS6B02G460000.1	0
TraesCS7A02G528400.1	0	TraesCS6D02G405700.1	0	TraesCS6B02G460100.1	5.09327
TraesCS7A02G528500.1	0.128571	TraesCS6D02G405800.1	0	TraesCS6B02G460200.1	0
TraesCS7A02G528600.1	0	TraesCS6D02G405900.1	0	TraesCS6B02G460300.1	7.6508
TraesCS7A02G528700.1	2.40214	TraesCS6D02G406000.1	0	TraesCS6B02G460400.1	0
TraesCS7A02G528800.1	0.216256	TraesCS6D02G406100.1	0	TraesCS6B02G460500.1	0
TraesCS7A02G528900.1	0.566128	TraesCS6D02G406200.1	0	TraesCS6B02G460600.1	0
TraesCS7A02G529000.1	0.330332	TraesCS6D02G406300.1	0	TraesCS6B02G460800.1	0
TraesCS7A02G529100.1	0	TraesCS6D02G406400.1	0	TraesCS6B02G460900.1	0
TraesCS7A02G529200.1	6.50842	TraesCS6D02G406500.1	0	TraesCS6B02G461000.1	0
TraesCS7A02G529300.1	0	TraesCS6D02G406600.1	0	TraesCS6B02G461100.1	0
TraesCS7A02G529400.1	0.0735005	TraesCS6D02G406700.1	0	TraesCS6B02G461200.1	7.39137
TraesCS7A02G529500.1	0	TraesCS6D02G406800.1	0	TraesCS6B02G461300.1	7.67022
TraesCS7A02G529600.1	0	TraesCS6D02G406900.1	0	TraesCS6B02G461400.1	2.32374
TraesCS7A02G529700.1	0	TraesCS6D02G407000.1	0	TraesCS6B02G461700.1	0
TraesCS7A02G529800.1	0	TraesCS6D02G407100.1	0	TraesCS6B02G461800.1	0
TraesCS7A02G529900.1	0	TraesCS6D02G407200.1	0	TraesCS6B02G461900.1	0
TraesCS7A02G530000.1	0	TraesCS6D02G407300.1	0	TraesCS6B02G462000.1	0
TraesCS7A02G530100.1	0	TraesCS6D02G407400.1	0	TraesCS6B02G462100.1 715448937	0
TraesCS7A02G530200.1	0.0116288	TraesCS6D02G407500.1	0	TraesCS6B02G462200.1	0
TraesCS7A02G530300.1	1.00871	TraesCS6D02G407600.1	0	TraesCS6B02G462300.1	0
TraesCS7A02G530400.1	0.10189	TraesCS6D02G407700.1	0	TraesCS6B02G462400.1	0
TraesCS7A02G530500.1	0.101424	TraesCS6D02G407800.1	0	TraesCS6B02G462500.1	0
TraesCS7A02G530600.1	0	TraesCS6D02G407900.1	0	TraesCS6B02G462600.1	0
TraesCS7A02G530700.1	0	TraesCS6D02G408000.1	0.0825781	TraesCS6B02G462700.1	0
TraesCS7A02G530800.1	0	TraesCS6D02G408100.1 473517451	0	TraesCS6B02G462800.1	0
TraesCS7A02G531000.1	0			TraesCS6B02G462900.1	0
TraesCS7A02G531100.1	0			TraesCS6B02G463000.1	0
TraesCS7A02G531200.1	0			TraesCS6B02G463100.1	0
TraesCS7A02G531300.1	0			TraesCS6B02G463200.1	0
TraesCS7A02G531400.1	0			TraesCS6B02G463300.1	0
TraesCS7A02G531500.1	0			TraesCS6B02G463400.1	0
TraesCS7A02G531700.1	0.0642475			TraesCS6B02G463500.1	0
TraesCS7A02G531800.1	0			TraesCS6B02G463600.1	0
TraesCS7A02G531903.1	0			TraesCS6B02G463700.1	0
TraesCS7A02G531900.1	0			TraesCS6B02G463800.1	0
TraesCS7A02G532000.1	0			TraesCS6B02G463900.1	0
TraesCS7A02G532100.1	0			TraesCS6B02G464000.1	0
TraesCS7A02G532200.1	0			TraesCS6B02G464100.1	0
TraesCS7A02G532300.1	0			TraesCS6B02G464200.1	0
TraesCS7A02G532400.1	0			TraesCS6B02G464300.1	0
TraesCS7A02G532600.1	0			TraesCS6B02G464400.1	0
TraesCS7A02G532700.1	0			TraesCS6B02G464500.1	0
TraesCS7A02G532800.1	0			TraesCS6B02G464600.1	0
TraesCS7A02G532900.1	0.0070833			TraesCS6B02G464700.1	0
TraesCS7A02G533000.1	0.457432			TraesCS6B02G464800.1	0
TraesCS7A02G533100.1	0			TraesCS6B02G464900.1	0
TraesCS7A02G533200.1	0			TraesCS6B02G465000.1	0
TraesCS7A02G533300.1	0			TraesCS6B02G465100.1	0
TraesCS7A02G533400.1	0.59672			TraesCS6B02G465200.1	0
TraesCS7A02G533500.1	0			TraesCS6B02G465300.1	0
TraesCS7A02G533600.1	0			TraesCS6B02G465400.1	0
TraesCS7A02G533700.1	0			TraesCS6B02G465500.1	0
TraesCS7A02G533800.1	0.433			TraesCS6B02G465600.1	0
TraesCS7A02G533900.1	0			TraesCS6B02G465700.1	0
TraesCS7A02G534000.1	0			TraesCS6B02G465800.1	0
TraesCS7A02G534100.1	0			TraesCS6B02G465900.1	0
TraesCS7A02G534200.1	0			TraesCS6B02G466000.1	0
TraesCS7A02G534300.1	0.187569			TraesCS6B02G466100.1	0
TraesCS7A02G534400.1	1.03028			TraesCS6B02G466200.1	0
TraesCS7A02G534500.1	0.0625231			TraesCS6B02G466300.1	0
TraesCS7A02G534600.1	0			TraesCS6B02G466400.1	0
TraesCS7A02G534700.1	0			TraesCS6B02G466500.1 716614876	0
TraesCS7A02G534800.1	2.21893			TraesCS6B02G466600.1	2.68831
TraesCS7A02G534900.1	0			TraesCS6B02G466700.1	32.8961
TraesCS7A02G535100.1	0			TraesCS6B02G466800.1	0
TraesCS7A02G535200.1	0			TraesCS6B02G466900.1	0.167287
TraesCS7A02G535300.1	0			TraesCS6B02G467000.1	2.80969
TraesCS7A02G535400.1	0			TraesCS6B02G467300.1	0
TraesCS7A02G535500.1	0			TraesCS6B02G467400.1	0
TraesCS7A02G535600.1	0			TraesCS6B02G467500.1	0
TraesCS7A02G535700.1	0			TraesCS6B02G467600.1	0
TraesCS7A02G535800.1	0			TraesCS6B02G467700.1	0.567209
TraesCS7A02G535900.1	0			TraesCS6B02G467800.1	0.017056
TraesCS7A02G536000.1	0			TraesCS6B02G467900.1	0
TraesCS7A02G536100.1	0			TraesCS6B02G468000.1	0
TraesCS7A02G536200.1	0			TraesCS6B02G468100.1	0
TraesCS7A02G536300.1	0			TraesCS6B02G468200.1	17.305
TraesCS7A02G536400.1	0			TraesCS6B02G468300.1	8.41321
TraesCS7A02G536500.1	0			TraesCS6B02G468400.1	1.24877
TraesCS7A02G536600.1	0			TraesCS6B02G468500.1	0
TraesCS7A02G536700.1	0			TraesCS6B02G468600.1	0
TraesCS7A02G536800.1	0			TraesCS6B02G468700.1	0
TraesCS7A02G536900.1	0.616608			TraesCS6B02G468800.1	0
TraesCS7A02G537000.1	1.74477			TraesCS6B02G468900.1	0
TraesCS7A02G537100.1	0.810208			TraesCS6B02G469000.1	8.8204
TraesCS7A02G537200.1	0.0792837			TraesCS6B02G469100.1	1.6864
TraesCS7A02G537300.1	0.552348			TraesCS6B02G469200.1	0
TraesCS7A02G537400.1	0			TraesCS6B02G469300.1	0
TraesCS7A02G537500.1	0			TraesCS6B02G469400.1	0.0143966
TraesCS7A02G537600.1	0			TraesCS6B02G469500.1	0
TraesCS7A02G537700.1	0			TraesCS6B02G469600.1	0
TraesCS7A02G537800.1	0			TraesCS6B02G469700.1	0
TraesCS7A02G537900.1	0			TraesCS6B02G469800.1	0
TraesCS7A02G538000.1	0			TraesCS6B02G469900.1	20.9993
TraesCS7A02G538100.1	0			TraesCS6B02G470000.1	0
TraesCS7A02G538200.1	0			TraesCS6B02G470100.1	0.117653
TraesCS7A02G538300.1	0			TraesCS6B02G470200.1	0
TraesCS7A02G538400.1	0			TraesCS6B02G470300.1	2.12506
TraesCS7A02G538500.1	0			TraesCS6B02G470400.1	0
TraesCS7A02G538600.1	0			TraesCS6B02G470500.1	0
TraesCS7A02G538700.1	0			TraesCS6B02G470600.1	0.192747
TraesCS7A02G538800.1	0			TraesCS6B02G470700.1	0.00916742
TraesCS7A02G538900.1	0			TraesCS6B02G470800.1	0
TraesCS7A02G539000.1	0			TraesCS6B02G470900.1	220.161
TraesCS7A02G539100.1	0.412105			TraesCS6B02G471000.1	0
TraesCS7A02G539200.1	0			TraesCS6B02G471100.1	0
TraesCS7A02G539300.1	0			TraesCS6B02G471200.1	0
TraesCS7A02G539400.1	0			TraesCS6B02G471300.1	0
TraesCS7A02G539500.1	0			TraesCS6B02G471400.1	0
TraesCS7A02G539600.1	0			TraesCS6B02G471500.1	13.1625
TraesCS7A02G539700.1	0			TraesCS6B02G471600.1	16.9691
TraesCS7A02G539800.1	0			TraesCS6B02G471700.1	0.145388
TraesCS7A02G539900.1	0			TraesCS6B02G471800.1	1.64389
TraesCS7A02G540000.1	0.755972			TraesCS6B02G471900.1	0.758848
TraesCS7A02G540100.1	0			TraesCS6B02G472000.1	1.19798
TraesCS7A02G540200.1	0			TraesCS6B02G472100.1	0.105422
TraesCS7A02G540300.1	0			TraesCS6B02G472200.1	0
TraesCS7A02G540400.1	0			TraesCS6B02G472300.1	0.293777
TraesCS7A02G540500.1	0.188795			TraesCS6B02G472400.1	0
TraesCS7A02G540600.1	0			TraesCS6B02G472500.1	0
TraesCS7A02G540700.1	0			TraesCS6B02G472600.1	0
TraesCS7A02G540800.1	0			TraesCS6B02G472700.1	78.7892
TraesCS7A02G540900.1	0			TraesCS6B02G472800.1	0
TraesCS7A02G541000.1	0			TraesCS6B02G472900.1	0
TraesCS7A02G541100.1	0			TraesCS6B02G473000.1	22.4549
TraesCS7A02G541200.1	0			TraesCS6B02G473100.1	0
TraesCS7A02G541300.1	0			TraesCS6B02G473200.1	0
TraesCS7A02G541400.1	0			TraesCS6B02G473300.1	0
TraesCS7A02G541500.1	0.192091			TraesCS6B02G473400.1	0.0102544
TraesCS7A02G541600.1	0			TraesCS6B02G473500.1	0
TraesCS7A02G541700.1	0			TraesCS6B02G473600.1	0
TraesCS7A02G541800.1	0			TraesCS6B02G473700.1	0
TraesCS7A02G541900.1	0			TraesCS6B02G473800.1	0
TraesCS7A02G542000.1	0			TraesCS6B02G473900.1	0
TraesCS7A02G542100.1	0
TraesCS7A02G542200.1	0
TraesCS7A02G542300.1	0
TraesCS7A02G542400.1	0
TraesCS7A02G542500.1	0
TraesCS7A02G542600.1	0.110041
TraesCS7A02G542700.1	0
TraesCS7A02G542800.1	0.12426
TraesCS7A02G542900.1	0
TraesCS7A02G543000.1	0.524598
TraesCS7A02G543100.1	0.136899
TraesCS7A02G543200.1	0
TraesCS7A02G543300.1	0.0437662
TraesCS7A02G543400.1	0
TraesCS7A02G543500.1	0
TraesCS7A02G543600.1	0
TraesCS7A02G543700.1	0
TraesCS7A02G543800.1	0
TraesCS7A02G543900.1	0
TraesCS7A02G544000.1	0.127916
TraesCS7A02G544100.1	0.0125046
TraesCS7A02G544200.1	0
TraesCS7A02G544300.1	0
TraesCS7A02G544400.1	0.0336859
TraesCS7A02G544500.1	0
TraesCS7A02G544600.1	0
TraesCS7A02G544700.1	0
TraesCS7A02G544800.1	0
TraesCS7A02G544900.1	0
TraesCS7A02G545000.1	0
TraesCS7A02G545100.1	0
TraesCS7A02G545200.1	0
TraesCS7A02G545300.1	0
TraesCS7A02G545400.1	0
TraesCS7A02G545500.1	0
TraesCS7A02G545600.1	0
TraesCS7A02G545700.1	0.0622536
TraesCS7A02G545800.1	0.0914104
TraesCS7A02G545900.1	0.0451339
TraesCS7A02G546000.1	0.0563859
TraesCS7A02G546100.1	0
TraesCS7A02G546200.1	0
TraesCS7A02G546300.1	0.0338042
TraesCS7A02G546400.1	3.3254
TraesCS7A02G546500.1	0.776268
TraesCS7A02G546600.1	0
TraesCS7A02G546700.1	0
TraesCS7A02G546800.1	0
TraesCS7A02G546900.1	0
TraesCS7A02G547000.1	0
TraesCS7A02G547100.1	0
TraesCS7A02G547200.1	0
TraesCS7A02G547300.1	0
TraesCS7A02G547400.1	0
TraesCS7A02G547500.1	15.8761
TraesCS7A02G547600.1	0
TraesCS7A02G547700.1	0
TraesCS7A02G548000.1	0
TraesCS7A02G548100.1	0
TraesCS7A02G548200.1	0
TraesCS7A02G548300.1	0
TraesCS7A02G548400.1	0
TraesCS7A02G548500.1	0
TraesCS7A02G548600.1	0
TraesCS7A02G548700.1	0
TraesCS7A02G548800.1	0
TraesCS7A02G548900.1	0
TraesCS7A02G549000.1	0
TraesCS7A02G549100.1	0
TraesCS7A02G549200.1	0
TraesCS7A02G549300.1	0
TraesCS7A02G549400.1	0.692129
TraesCS7A02G549500.1	0
TraesCS7A02G549600.1	0
TraesCS7A02G549700.1	0
TraesCS7A02G549800.1	0.0601785
TraesCS7A02G549900.1	0
TraesCS7A02G550000.1	0.580984
TraesCS7A02G550100.1	0.366946
TraesCS7A02G550200.1	0.0128267
TraesCS7A02G550300.1	0.87192
TraesCS7A02G550400.1	0.374531
TraesCS7A02G550500.1	0.227626
TraesCS7A02G550600.1	0
TraesCS7A02G550700.1	0.281427
TraesCS7A02G550800.1	0
TraesCS7A02G550900.1	1.49386
TraesCS7A02G551000.1	0
TraesCS7A02G551100.1	0
TraesCS7A02G551200.1	0
TraesCS7A02G551300.1	0
TraesCS7A02G551400.1	0
TraesCS7A02G551500.1	0
TraesCS7A02G551600.1	0
TraesCS7A02G551700.1	0
TraesCS7A02G551800.1	0
TraesCS7A02G551900.1	0.205531
TraesCS7A02G552000.1	0
TraesCS7A02G552100.1	0
TraesCS7A02G552200.1	0
TraesCS7A02G552300.1	0
TraesCS7A02G552400.1	0
TraesCS7A02G552500.1	0
TraesCS7A02G552600.1	0.147352
TraesCS7A02G552700.1	0.154469
TraesCS7A02G552800.1	0
TraesCS7A02G552900.1	0
TraesCS7A02G553000.1	0
TraesCS7A02G553100.1	0.76361
TraesCS7A02G553200.1	0
TraesCS7A02G553400.1	0
TraesCS7A02G553500.1	0.67767
TraesCS7A02G553600.1	0
TraesCS7A02G553700.1	0
TraesCS7A02G553800.1	0
TraesCS7A02G553900.1	0
TraesCS7A02G554000.1	0
TraesCS7A02G554100.1	0
TraesCS7A02G554200.1	0
TraesCS7A02G554300.1	0
TraesCS7A02G554400.1	0
TraesCS7A02G554500.1	0.0784937
TraesCS7A02G554600.1	0
TraesCS7A02G554700.1	0
TraesCS7A02G554800.1	0
TraesCS7A02G554900.1	0
TraesCS7A02G555000.1	0
TraesCS7A02G555100.1	0
TraesCS7A02G555200.1	0
TraesCS7A02G555300.1	0.14706
TraesCS7A02G555400.1	0.184826
TraesCS7A02G555500.1	0
TraesCS7A02G555600.1	0
TraesCS7A02G555700.1	0.0122751
TraesCS7A02G555800.1	0
TraesCS7A02G555900.1	0
TraesCS7A02G556000.1	0
TraesCS7A02G556100.1	0
TraesCS7A02G556200.1	0.486057
TraesCS7A02G556300.1	0
TraesCS7A02G556400.1	0
TraesCS7A02G556500.1	0.393475
TraesCS7A02G556600.1	0
TraesCS7A02G556700.1	0.283889
TraesCS7A02G556800.1	0
TraesCS7A02G556900.1	0
TraesCS7A02G557000.1	0.0308938
TraesCS7A02G557100.1	2.39377
TraesCS7A02G557200.1	0.116162
TraesCS7A02G557300.1	0
TraesCS7A02G557400.1	0
TraesCS7A02G557500.1	0
TraesCS7A02G557600.1	0.218786
TraesCS7A02G557700.1	0
TraesCS7A02G557800.1	0
TraesCS7A02G557900.1	0
TraesCS7A02G558000.1	0
TraesCS7A02G558100.1	0.154139
TraesCS7A02G558200.1	1.24439
TraesCS7A02G558300.1	2.07443
TraesCS7A02G558400.1	0
TraesCS7A02G558500.1	0
TraesCS7A02G558600.1	0
TraesCS7A02G558700.1	0
TraesCS7A02G558800.1	0
TraesCS7A02G558900.1	0
TraesCS7A02G559000.1	0
TraesCS7A02G559100.1	0
TraesCS7A02G559200.1	0
TraesCS7A02G559300.1	0
TraesCS7A02G559400.1	0.22479
TraesCS7A02G559500.1	0
TraesCS7A02G559600.1	0.0162279
TraesCS7A02G559700.1	0
TraesCS7A02G559800.1	0
TraesCS7A02G559900.1	0
TraesCS7A02G560000.1	0
TraesCS7A02G560100.1	0.00735566
TraesCS7A02G560200.1	9.16857
TraesCS7A02G560300.1	0.0947072
TraesCS7A02G560400.1	0.432958
TraesCS7A02G560500.1	0
TraesCS7A02G560600.1	0
TraesCS7A02G560700.1	0
TraesCS7A02G560800.1	0
TraesCS7A02G560900.1	0
TraesCS7A02G561000.1	0
TraesCS7A02G561100.1	0.0674636
TraesCS7A02G561200.1	0.0137159
TraesCS7A02G561300.1	0.179043
TraesCS7A02G561400.1	3.51475
TraesCS7A02G561500.1	2.71417
TraesCS7A02G561600.1	0.49676
TraesCS7A02G561700.1	0
TraesCS7A02G561800.1	0.00757757
TraesCS7A02G561900.1	0
TraesCS7A02G562000.1	0.00549575
TraesCS7A02G562100.1	0
TraesCS7A02G562200.1	0
TraesCS7A02G562300.1	0
TraesCS7A02G562400.1	0
TraesCS7A02G562500.1	0.00995029
TraesCS7A02G562600.1	0.562499
TraesCS7A02G562700.1	0
TraesCS7A02G562800.1	0
TraesCS7A02G562900.1	0
TraesCS7A02G563000.1	0
TraesCS7A02G563100.1	0
TraesCS7A02G563200.1	0
TraesCS7A02G563300.1	0
TraesCS7A02G563400.1	0
TraesCS7A02G563500.1	0
TraesCS7A02G563600.1	0.455471
TraesCS7A02G563700.1	0
TraesCS7A02G563800.1	0
TraesCS7A02G563900.1	0.116144
TraesCS7A02G564000.1	0.019491
TraesCS7A02G564100.1	0.213231
TraesCS7A02G564200.1	0.0516343
TraesCS7A02G564300.1	0.243145
TraesCS7A02G564400.1	0
TraesCS7A02G564500.1	0
TraesCS7A02G564600.1	0
TraesCS7A02G564800.1	0
TraesCS7A02G564900.1	0
TraesCS7A02G565000.1	0
TraesCS7A02G565100.1	0
TraesCS7A02G565200.1	0
TraesCS7A02G565300.1	0
TraesCS7A02G565400.1	0
TraesCS7A02G565488.1	0
TraesCS7A02G565500.1	0
TraesCS7A02G565600.1	0
TraesCS7A02G565700.1	0
TraesCS7A02G565800.1	0
TraesCS7A02G565900.1	0.282239
TraesCS7A02G566000.1	0.338639
TraesCS7A02G566100.1	0
TraesCS7A02G566200.1	0
TraesCS7A02G566300.1	0
TraesCS7A02G566400.1	0
TraesCS7A02G566500.1	0.112074
TraesCS7A02G566600.1	0
TraesCS7A02G566700.1	0
TraesCS7A02G566800.1	0
TraesCS7A02G566900.1	0.117997
TraesCS7A02G567000.1	0
TraesCS7A02G567100.1	0
TraesCS7A02G567300.1	0
TraesCS7A02G567400.1	0
TraesCS7A02G567500.1	0
TraesCS7A02G567600.1	0.383961
TraesCS7A02G567700.1	0
TraesCS7A02G567800.1	0
TraesCS7A02G567900.1	0
TraesCS7A02G568000.1	0
TraesCS7A02G568100.1	0.0436746
TraesCS7A02G568200.1	0
TraesCS7A02G568300.1	0
TraesCS7A02G568400.1	0
TraesCS7A02G568500.1	0
TraesCS7A02G568600.1	0
TraesCS7A02G568700.1	0
TraesCS7A02G568800.1	0
TraesCS7A02G568900.1	1.49811
TraesCS7A02G569000.1	0
TraesCS7A02G569100.1	0
TraesCS7A02G569200.1	0
TraesCS7A02G569300.1	0
TraesCS7A02G569400.1	0
TraesCS7A02G569500.1	0.227021
TraesCS7A02G569600.1	0.128417
TraesCS7A02G569700.1	0.26549
TraesCS7A02G569800.1	0
TraesCS7A02G569900.1	0.22067
TraesCS7A02G570000.1 736698113	0

## Sheet: TableS4
Table S4. The differential transcription of wheat orthologs of down-regulated genes in DS3E and DS7E.
	Tel	CS	Orthologs	No change	Up	Down
DS3E(3A)	1487	Chr.3B	844	399	6	2
		Chr.3D	860	402	9	4
DS3E(3B)	1813	Chr.3A	1037	529	11	5
	749	Chr.3D	1082	547	9	4
DS3E(3D)	1750	Chr.3A	986	467	18	31
	780	Chr.3B	991	451	13	37
DS7E(7A)	1704	Chr.7B	770	345	12	21
		Chr.7D	886	420	15	11
DS7E(7B)	1735	Chr.7A	839	423	8	5
		Chr.7D	906	438	6	6
DS7E(7D)	1723	Chr.7A	826	415	5	4
		Chr.7B	765	366	2	1

## Sheet: TableS5
Table S5. Co-expression pattern of the orthologs in the substitution lines.
	Tel-Num.	Orth-Num.	Both_up	Both_down	Single_up	Single_down
DS3E(3A)-UP	655	500	5	0	33	1
DS3E(3B)-UP	790	596	8	0	32	3
DS3E(3D)-UP	820	595	16	2	58	1
DS7E(7A)-UP	707	454	27	0	71	3
DS7E(7B)-UP	738	539	17	0	38	1
DS7E(7D)-UP	667	426	3	0	7	0
DS3E(3A)-down	1487	845	2	0	8	2
DS3E(3B)-down	1813	1051	1	1	12	5
DS3E(3D)-down	1750	982	5	5	20	33
DS7E(7A)-down	1704	786	3	2	16	15
DS7E(7B)-down	1735	892	3	1	10	6
DS7E(7D)-down	1723	781	1	0	4	4
Note: Only the orthologous gene pairs with all collinearity in E, A, B and D sub-genomes are employed in analysis. Both_up or _down means the number of gene pairs with changed expression level of the other two wheat orthologs. Single_up or _down means the number of gene pairs with changed expression level of ony one wheat ortholog.

## Sheet: TableS6
Table S6. Prediction of subcellular localization of up-regulated homologous genes from linkage group 3 and 7 in wheat.
Gene ID	Subcellular localization
TraesCS3B02G468900	Cell membrane.
TraesCS3B02G123100	Cell membrane.
TraesCS7D02G180600	Cell membrane.
TraesCS7B02G230400	Cell membrane.
TraesCS3D02G127300	Cell membrane.
TraesCS3A02G280200	Cell membrane.
TraesCS7D02G081000	Cell membrane.
TraesCS7B02G096000	Cell membrane.
TraesCS3B02G429600	Cell membrane.
TraesCS3D02G188100	Cell membrane.
TraesCS7D02G311300	Cell membrane.
TraesCS3B02G334700	Cell membrane.
TraesCS7A02G406800	Cell membrane.
TraesCS3D02G347900	Cell membrane.
TraesCS7A02G341000	Cell membrane.
TraesCS3A02G258400	Cell membrane.
TraesCS3A02G433000	Cell membrane.
TraesCS7B02G242200	Cell membrane.
TraesCS7D02G338600	Cell membrane.
TraesCS7B02G137200	Cell membrane.
TraesCS7D02G192200	Cell membrane.
TraesCS3D02G256100	Cell membrane.
TraesCS7B02G282800	Cell membrane.
TraesCS3A02G270500	Cell membrane.
TraesCS7D02G399500	Cell membrane.
TraesCS3B02G314000	Cell membrane.
TraesCS3D02G538500	Cell membrane.
TraesCS3B02G253000	Cell membrane.
TraesCS3A02G183900	Cell membrane.
TraesCS3D02G391600	Cell membrane.
TraesCS7D02G177000	Cell membrane.
TraesCS7D02G215100	Cell membrane.
TraesCS7D02G377200	Cell membrane.
TraesCS7D02G304900	Cell membrane.
TraesCS7D02G262500	Cell membrane.
TraesCS3A02G280700	Cell membrane.
TraesCS3B02G213700	Cell membrane.
TraesCS3A02G190800	Cell membrane.
TraesCS3A02G417100	Cell membrane.
TraesCS3B02G452000	Cell membrane.
TraesCS7A02G241600	Cell membrane.
TraesCS7D02G048400	Cell membrane.
TraesCS3D02G083100	Cell membrane.
TraesCS3A02G104600	Cell membrane.
TraesCS3D02G426300	Cell membrane.
TraesCS7A02G380900	Cell membrane.
TraesCS3A02G103100	Cell membrane.
TraesCS3B02G386600	Cell membrane.
TraesCS7D02G326600	Cell membrane.
TraesCS7D02G240600	Cell membrane.
TraesCS3B02G287200	Cell membrane.
TraesCS7D02G201000	Cell membrane. Cell wall.
TraesCS7D02G149200	Cell membrane. Cell wall. Chloroplast. Cytoplasm. Mitochondrion.
TraesCS7B02G050800	Cell membrane. Cell wall. Chloroplast. Cytoplasm. Mitochondrion.
TraesCS3D02G036800	Cell membrane. Cell wall.
TraesCS3D02G358700	Cell membrane. Chloroplast.
TraesCS7A02G411300	Cell membrane. Chloroplast.
TraesCS3B02G397400	Cell membrane. Chloroplast.
TraesCS3A02G076300	Cell membrane. Chloroplast.
TraesCS7D02G149000	Cell membrane. Chloroplast. Golgi apparatus.
TraesCS3A02G024200	Cell membrane. Chloroplast. Golgi apparatus.
TraesCS7B02G114100	Cell membrane. Chloroplast. Golgi apparatus. Mitochondrion. Nucleus.
TraesCS7B02G050500	Cell membrane. Chloroplast. Golgi apparatus. Nucleus.
TraesCS3A02G533300	Cell membrane. Chloroplast. Nucleus.
TraesCS7D02G192400	Cell membrane. Cytoplasm. Nucleus.
TraesCS7B02G096200	Cell membrane. Cytoplasm. Nucleus.
TraesCS7D02G015700	Cell membrane. Golgi apparatus.
TraesCS3D02G256200	Cell membrane. Nucleus.
TraesCS7D02G351200	Cell membrane. Nucleus.
TraesCS7B02G272400	Cell membrane. Nucleus.
TraesCS7D02G367600	Cell membrane. Nucleus.
TraesCS7A02G355400	Cell membrane. Nucleus.
TraesCS3D02G483200	Cell membrane. Vacuole.
TraesCS7D02G254000	Cell membrane.
TraesCS7A02G363600	Cell wall.
TraesCS7D02G451800	Cell wall.
TraesCS7B02G135400	Cell wall.
TraesCS7A02G178300	Cell wall.
TraesCS7A02G091600	Cell wall.
TraesCS7D02G180200	Cell wall.
TraesCS3A02G280600	Cell wall.
TraesCS7B02G264200	Cell wall.
TraesCS3B02G314300	Cell wall.
TraesCS7B02G084000	Cell wall.
TraesCS7A02G239800	Cell wall.
TraesCS3A02G176000	Cell wall.
TraesCS3D02G248000	Cell wall. Chloroplast.
TraesCS3A02G248000	Cell wall. Chloroplast.
TraesCS7A02G147400	Cell wall. Chloroplast. Cytoplasm.
TraesCS7D02G419100	Cell wall. Cytoplasm.
TraesCS7A02G426100	Cell wall. Cytoplasm.
TraesCS3B02G039600	Cell wall. Peroxisome.
TraesCS3B02G430900	Chloroplast.
TraesCS3D02G271800	Chloroplast.
TraesCS7B02G231800	Chloroplast.
TraesCS7B02G176100	Chloroplast.
TraesCS3A02G332300	Chloroplast.
TraesCS7A02G266500	Chloroplast.
TraesCS3B02G422500	Chloroplast.
TraesCS7D02G305300	Chloroplast.
TraesCS3B02G385400	Chloroplast.
TraesCS7D02G289300	Chloroplast.
TraesCS7D02G327700	Chloroplast.
TraesCS7A02G227100	Chloroplast.
TraesCS3B02G470400	Chloroplast.
TraesCS7D02G343300	Chloroplast.
TraesCS3A02G108900	Chloroplast.
TraesCS7A02G238400	Chloroplast.
TraesCS3B02G239100	Chloroplast.
TraesCS3D02G240800	Chloroplast.
TraesCS3A02G272200	Chloroplast.
TraesCS3B02G575100	Chloroplast.
TraesCS7A02G120300	Chloroplast.
TraesCS3D02G089100	Chloroplast.
TraesCS3B02G306000	Chloroplast.
TraesCS7D02G000300	Chloroplast.
TraesCS7A02G114100	Chloroplast.
TraesCS7D02G245500	Chloroplast.
TraesCS7D02G016800	Chloroplast.
TraesCS7D02G322100	Chloroplast.
TraesCS7B02G400800	Chloroplast.
TraesCS7D02G217700	Chloroplast.
TraesCS3A02G506200	Chloroplast.
TraesCS3A02G035500	Chloroplast.
TraesCS7D02G199400	Chloroplast.
TraesCS7B02G065200	Chloroplast.
TraesCS3A02G289900	Chloroplast.
TraesCS3B02G259300	Chloroplast.
TraesCS3A02G404500	Chloroplast.
TraesCS3D02G428300	Chloroplast.
TraesCS7B02G486500	Chloroplast.
TraesCS3B02G128000	Chloroplast.
TraesCS3B02G389500	Chloroplast.
TraesCS7D02G283900	Chloroplast.
TraesCS3B02G324500	Chloroplast.
TraesCS3B02G160300	Chloroplast.
TraesCS3A02G435700	Chloroplast.
TraesCS7B02G387900	Chloroplast.
TraesCS7B02G421100	Chloroplast.
TraesCS3A02G022900	Chloroplast.
TraesCS3A02G498700	Chloroplast.
TraesCS3B02G437400	Chloroplast.
TraesCS3A02G344000	Chloroplast.
TraesCS7D02G243900	Chloroplast.
TraesCS7D02G062900	Chloroplast.
TraesCS3D02G484800	Chloroplast.
TraesCS7B02G482000	Chloroplast.
TraesCS7D02G145600	Chloroplast.
TraesCS7D02G499800	Chloroplast.
TraesCS7D02G442500	Chloroplast.
TraesCS7D02G108200	Chloroplast.
TraesCS7D02G227300	Chloroplast.
TraesCS3B02G536400	Chloroplast.
TraesCS7D02G281200	Chloroplast.
TraesCS3D02G367600	Chloroplast.
TraesCS3A02G381000	Chloroplast.
TraesCS7D02G322000	Chloroplast.
TraesCS7A02G453100	Chloroplast.
TraesCS7D02G294300	Chloroplast.
TraesCS7B02G322800	Chloroplast.
TraesCS3B02G339300	Chloroplast.
TraesCS3D02G514700	Chloroplast.
TraesCS7B02G046400	Chloroplast.
TraesCS7D02G228100	Chloroplast.
TraesCS7D02G553300	Chloroplast.
TraesCS7D02G191700	Chloroplast.
TraesCS7A02G557300	Chloroplast.
TraesCS7D02G334900	Chloroplast.
TraesCS7A02G308200	Chloroplast.
TraesCS3B02G574300	Chloroplast.
TraesCS7B02G103300	Chloroplast.
TraesCS7D02G117800	Chloroplast.
TraesCS3A02G395400	Chloroplast.
TraesCS7D02G471600	Chloroplast.
TraesCS3A02G426800	Chloroplast.
TraesCS7D02G268300	Chloroplast.
TraesCS3A02G153300	Chloroplast.
TraesCS3A02G398500	Chloroplast.
TraesCS3D02G485100	Chloroplast.
TraesCS7A02G293500	Chloroplast.
TraesCS7A02G286700	Chloroplast.
TraesCS7A02G560200	Chloroplast.
TraesCS3B02G022000	Chloroplast.
TraesCS7A02G190700	Chloroplast.
TraesCS3A02G084400	Chloroplast.
TraesCS7B02G188400	Chloroplast.
TraesCS7D02G348400	Chloroplast.
TraesCS7D02G467500	Chloroplast.
TraesCS3D02G392600	Chloroplast.
TraesCS3A02G375100	Chloroplast.
TraesCS7A02G287900	Chloroplast.
TraesCS3D02G211700	Chloroplast.
TraesCS7A02G245300	Chloroplast.
TraesCS7D02G269900	Chloroplast.
TraesCS3A02G230000	Chloroplast.
TraesCS7A02G278300	Chloroplast.
TraesCS3D02G304900	Chloroplast.
TraesCS3D02G180600	Chloroplast.
TraesCS7A02G484200	Chloroplast.
TraesCS3D02G399700	Chloroplast.
TraesCS3A02G297400	Chloroplast.
TraesCS3A02G222400	Chloroplast.
TraesCS7A02G206700	Chloroplast.
TraesCS3A02G418400	Chloroplast.
TraesCS3D02G374200	Chloroplast.
TraesCS7D02G249300	Chloroplast.
TraesCS3D02G223300	Chloroplast.
TraesCS3D02G194000	Chloroplast.
TraesCS3B02G303000	Chloroplast.
TraesCS7B02G095600	Chloroplast.
TraesCS7A02G413800	Chloroplast.
TraesCS7D02G283600	Chloroplast.
TraesCS7A02G351100	Chloroplast.
TraesCS7B02G123000	Chloroplast.
TraesCS7B02G146200	Chloroplast.
TraesCS3D02G053700	Chloroplast.
TraesCS7D02G288700	Chloroplast.
TraesCS7B02G175800	Chloroplast.
TraesCS7D02G290700	Chloroplast.
TraesCS3B02G124200	Chloroplast.
TraesCS7A02G276400	Chloroplast.
TraesCS3D02G354300	Chloroplast.
TraesCS7A02G215900	Chloroplast.
TraesCS7A02G480700	Chloroplast.
TraesCS3A02G352700	Chloroplast.
TraesCS3A02G191700	Chloroplast.
TraesCS7B02G192500	Chloroplast.
TraesCS7D02G278100	Chloroplast.
TraesCS3A02G076500	Chloroplast.
TraesCS7D02G305000	Chloroplast.
TraesCS3A02G488500	Chloroplast.
TraesCS7D02G351000	Chloroplast.
TraesCS7B02G215000	Chloroplast.
TraesCS7D02G057600	Chloroplast.
TraesCS7D02G161000	Chloroplast.
TraesCS7D02G261400	Chloroplast.
TraesCS7D02G289900	Chloroplast.
TraesCS3A02G054200	Chloroplast.
TraesCS3D02G194300	Chloroplast.
TraesCS7D02G209600	Chloroplast.
TraesCS7D02G104400	Chloroplast.
TraesCS7D02G287500	Chloroplast.
TraesCS7D02G414600	Chloroplast.
TraesCS3B02G441000	Chloroplast.
TraesCS3D02G325800	Chloroplast.
TraesCS7D02G407700	Chloroplast. Cytoplasm.
TraesCS7B02G440000	Chloroplast. Cytoplasm.
TraesCS3A02G287500	Chloroplast. Cytoplasm.
TraesCS3A02G092800	Chloroplast. Cytoplasm.
TraesCS3A02G417200	Chloroplast. Cytoplasm.
TraesCS3B02G424200	Chloroplast. Cytoplasm. Mitochondrion.
TraesCS7B02G129300	Chloroplast. Endoplasmic reticulum. Mitochondrion. Nucleus.
TraesCS7D02G224400	Chloroplast. Endoplasmic reticulum. Mitochondrion. Nucleus.
TraesCS7D02G293100	Chloroplast. Golgi apparatus.
TraesCS7B02G189500	Chloroplast. Golgi apparatus.
TraesCS7B02G280100	Chloroplast. Golgi apparatus. Nucleus.
TraesCS7B02G228500	Chloroplast. Mitochondrion.
TraesCS7D02G004500	Chloroplast. Mitochondrion.
TraesCS7D02G324600	Chloroplast. Mitochondrion.
TraesCS7A02G415200	Chloroplast. Nucleus.
TraesCS7A02G422400	Chloroplast. Nucleus.
TraesCS7A02G267900	Chloroplast. Nucleus.
TraesCS3A02G318500	Chloroplast. Nucleus.
TraesCS3A02G407200	Chloroplast. Nucleus.
TraesCS3A02G192000	Chloroplast. Nucleus.
TraesCS3D02G230100	Chloroplast. Nucleus.
TraesCS3D02G346700	Chloroplast. Nucleus.
TraesCS3A02G311900	Chloroplast. Nucleus.
TraesCS3A02G418300	Chloroplast. Nucleus.
TraesCS7B02G140500	Chloroplast. Nucleus.
TraesCS3A02G374100	Chloroplast. Nucleus.
TraesCS3B02G406300	Chloroplast. Nucleus.
TraesCS7D02G267000	Chloroplast. Nucleus.
TraesCS3A02G191400	Chloroplast. Nucleus.
TraesCS3A02G315800	Chloroplast. Nucleus.
TraesCS3D02G253900	Chloroplast. Nucleus.
TraesCS3A02G356700	Chloroplast. Nucleus.
TraesCS3D02G120500	Chloroplast. Nucleus.
TraesCS3A02G533600	Chloroplast. Nucleus.
TraesCS3B02G347400	Chloroplast. Nucleus.
TraesCS7D02G278000	Chloroplast. Nucleus.
TraesCS3B02G163100	Chloroplast. Peroxisome.
TraesCS3D02G241000	Chloroplast. Peroxisome.
TraesCS7B02G166000	Chloroplast. Vacuole
TraesCS3A02G132600	Cytoplasm.
TraesCS3B02G168000	Cytoplasm.
TraesCS7D02G333900	Cytoplasm.
TraesCS3D02G148900	Cytoplasm.
TraesCS7D02G275900	Cytoplasm.
TraesCS7D02G015400	Cytoplasm.
TraesCS3D02G027300	Cytoplasm.
TraesCS7A02G276000	Cytoplasm.
TraesCS3B02G167000	Cytoplasm.
TraesCS7A02G513000	Cytoplasm.
TraesCS3D02G150500	Cytoplasm.
TraesCS3B02G606500	Cytoplasm.
TraesCS3D02G370700	Cytoplasm.
TraesCS7A02G345400	Cytoplasm.
TraesCS7B02G252600	Cytoplasm.
TraesCS7A02G141400	Cytoplasm.
TraesCS3B02G026700	Cytoplasm.
TraesCS7B02G135600	Cytoplasm.
TraesCS3A02G477000	Cytoplasm.
TraesCS7D02G377400	Cytoplasm.
TraesCS7D02G348600	Cytoplasm.
TraesCS7B02G042700	Cytoplasm.
TraesCS7B02G173700	Cytoplasm.
TraesCS3B02G485000	Cytoplasm.
TraesCS3D02G539900	Cytoplasm. Mitochondrion.
TraesCS7D02G347600	Endoplasmic reticulum.
TraesCS7B02G251600	Endoplasmic reticulum.
TraesCS7A02G339900	Endoplasmic reticulum.
TraesCS7D02G404900	Endoplasmic reticulum.
TraesCS3A02G342900	Endoplasmic reticulum.
TraesCS3D02G024700	Endoplasmic reticulum.
TraesCS7A02G411700	Endoplasmic reticulum.
TraesCS7D02G508200	Endoplasmic reticulum. Golgi apparatus.
TraesCS3D02G084900	Endoplasmic reticulum.
TraesCS3B02G375100	Endoplasmic reticulum.
TraesCS3D02G310200	Extracell.
TraesCS3A02G258100	Extracell.
TraesCS3B02G344600	Extracell.
TraesCS3B02G290800	Extracell. Nucleus.
TraesCS3A02G348600	Golgi apparatus.
TraesCS7B02G434400	Golgi apparatus.
TraesCS3D02G296900	Golgi apparatus.
TraesCS7B02G250100	Golgi apparatus.
TraesCS7A02G189100	Golgi apparatus.
TraesCS3B02G331600	Golgi apparatus.
TraesCS3B02G209100	Golgi apparatus.
TraesCS7A02G065600	Mitochondrion.
TraesCS3A02G048500	Mitochondrion.
TraesCS3A02G349900	Mitochondrion.
TraesCS7D02G060000	Mitochondrion.
TraesCS3B02G432600	Mitochondrion.
TraesCS7D02G173900	Mitochondrion.
TraesCS3D02G030800	Mitochondrion.
TraesCS7D02G199300	Mitochondrion.
TraesCS3A02G484800	Mitochondrion.
TraesCS7D02G369300	Mitochondrion.
TraesCS7D02G407100	Mitochondrion. Nucleus.
TraesCS3D02G238300	Nucleus.
TraesCS3D02G076300	Nucleus.
TraesCS3B02G438400	Nucleus.
TraesCS3D02G252700	Nucleus.
TraesCS3A02G268600	Nucleus.
TraesCS7A02G427400	Nucleus.
TraesCS3B02G374600	Nucleus.
TraesCS3A02G204800	Nucleus.
TraesCS3B02G356400	Nucleus.
TraesCS3A02G109300	Nucleus.
TraesCS7D02G339300	Nucleus.
TraesCS7A02G174900	Nucleus.
TraesCS3B02G277000	Nucleus.
TraesCS7B02G313800	Nucleus.
TraesCS3B02G018400	Nucleus.
TraesCS3A02G245600	Nucleus.
TraesCS3A02G376300	Nucleus.
TraesCS3A02G074900	Nucleus.
TraesCS3D02G418400	Nucleus.
TraesCS3B02G211100	Nucleus.
TraesCS7D02G419700	Nucleus.
TraesCS3D02G017700	Nucleus.
TraesCS3A02G028200	Nucleus.
TraesCS7D02G345700	Nucleus.
TraesCS7B02G242800	Nucleus.
TraesCS3D02G214600	Nucleus.
TraesCS3A02G327000	Nucleus.
TraesCS7D02G295400	Nucleus.
TraesCS7B02G167800	Nucleus.
TraesCS3B02G227900	Nucleus.
TraesCS3B02G333400	Nucleus.
TraesCS3D02G036000	Nucleus.
TraesCS3A02G045200	Nucleus.
TraesCS7D02G176200	Nucleus.
TraesCS3B02G408800	Nucleus.
TraesCS7B02G227200	Nucleus.
TraesCS3B02G220900	Nucleus.
TraesCS7B02G152800	Nucleus.
TraesCS3D02G217800	Nucleus.
TraesCS3A02G255400	Nucleus.
TraesCS7D02G249600	Nucleus.
TraesCS3D02G001600	Nucleus.
TraesCS7B02G146700	Nucleus.
TraesCS7D02G355000	Nucleus.
TraesCS7A02G367900	Nucleus.
TraesCS3B02G281600	Nucleus.
TraesCS7D02G270100	Nucleus.
TraesCS3A02G207300	Nucleus.
TraesCS3B02G610100	Nucleus.
TraesCS3A02G260500	Nucleus.
TraesCS3D02G369100	Nucleus.
TraesCS7D02G338000	Nucleus.
TraesCS3A02G435300	Nucleus.
TraesCS3A02G216200	Nucleus.
TraesCS7D02G243400	Nucleus.
TraesCS3A02G010000	Nucleus.
TraesCS7D02G257000	Nucleus.
TraesCS7A02G015200	Nucleus.
TraesCS7D02G244100	Nucleus.
TraesCS7A02G160300	Nucleus.
TraesCS3B02G003100	Nucleus.
TraesCS7D02G050300	Nucleus.
TraesCS3B02G287300	Nucleus.
TraesCS3A02G107400	Nucleus.
TraesCS3B02G013300	Nucleus.
TraesCS3A02G321700	Nucleus.
TraesCS7B02G260700	Nucleus.
TraesCS3A02G252200	Nucleus.
TraesCS3B02G426300	Peroxisome.
TraesCS3D02G281800	Peroxisome.
TraesCS7A02G272200	Peroxisome.
TraesCS3B02G481300	Peroxisome.
TraesCS3B02G315500	Peroxisome.
TraesCS7D02G372200	Peroxisome.
TraesCS7A02G310100	Peroxisome.
TraesCS7A02G010200	Vacuole.
TraesCS7D02G548400	Vacuole.
TraesCS7B02G113600	Vacuole.
TraesCS7A02G561400	Vacuole.
TraesCS7D02G209200	Vacuole.
TraesCS3A02G204500	Vacuole.
TraesCS7B02G021500	Vacuole.
TraesCS7A02G206400	Vacuole.
TraesCS7A02G246300	Vacuole.
TraesCS7B02G020300	Vacuole.
TraesCS3A02G355500	Vacuole.
TraesCS3B02G388400	Vacuole.
TraesCS3B02G538300	Vacuole.

## Sheet: TableS7
Table S7. Annotation of the up-regulated homologous wheat gene in DS3E.
DS3E(3A)						DS3E(3B)						DS3E(3D)
Gene ID	GO description	KEGG description	Swissprot description	Pfam description	NR description	Gene ID	GO description	KEGG description	Swissprot description	Pfam description	NR description	Gene ID	GO description	KEGG description	Swissprot description	Pfam description	NR description
TraesCS3B02G018400	Molecular Function: protein dimerization activity (GO:0046983)	hypothetical protein; K13422 transcription factor MYC2 (A)	Transcription factor bHLH35 OS=Arabidopsis thaliana GN=BHLH35 PE=2 SV=1	Helix-loop-helix DNA-binding domain	unnamed protein product [Triticum aestivum]	TraesCS3A02G045200	Molecular Function: protein kinase activity (GO:0004672),Molecular Function: protein tyrosine kinase activity (GO:0004713),Molecular Function: ATP binding (GO:0005524),Biological Process: protein phosphorylation (GO:0006468)	putative receptor-like protein kinase At4g00960; K04733 interleukin-1 receptor-associated kinase 4 [EC:2.7.11.1] (A)	Putative receptor-like protein kinase At4g00960 OS=Arabidopsis thaliana GN=At4g00960 PE=3 SV=2	Protein tyrosine kinase	predicted protein [Hordeum vulgare subsp. vulgare]	TraesCS3A02G010000	--	--	Protein WVD2-like 1 OS=Arabidopsis thaliana GN=WDL1 PE=1 SV=1	Targeting protein for Xklp2 (TPX2)	hypothetical protein TRIUR3_05320 [Triticum urartu]
TraesCS3B02G128000	Molecular Function: malic enzyme activity (GO:0004470),Biological Process: malate metabolic process (GO:0006108),Molecular Function: oxidoreductase activity, acting on the CH-OH group of donors, NAD or NADP as acceptor (GO:0016616),Molecular Function: malate dehydrogenase (oxaloacetate-decarboxylating) activity (GO:0016619),Molecular Function: NAD binding (GO:0051287),Biological Process: oxidatio…	Os01g0188400; K00029 malate dehydrogenase (oxaloacetate-decarboxylating)(NADP+) [EC:1.1.1.40] (A)	NADP-dependent malic enzyme, chloroplastic OS=Oryza sativa subsp. japonica GN=ME6 PE=2 SV=2	Malic enzyme, N-terminal domain	unnamed protein product [Triticum aestivum]	TraesCS3A02G084400	--	Os01g0101200; K09880 enolase-phosphatase E1 [EC:3.1.3.77] (A)	Probable bifunctional methylthioribulose-1-phosphate dehydratase/enolase-phosphatase E1 OS=Oryza sativa subsp. indica GN=OsI_36120 PE=2 SV=1	Haloacid dehalogenase-like hydrolase	putative bifunctional methylthioribulose-1-phosphate dehydratase/enolase-phosphatase E1 [Triticum urartu]	TraesCS3A02G022900	Molecular Function: transferase activity, transferring glycosyl groups (GO:0016757)	uncharacterized protein LOC103974223; K18134 protein O-GlcNAc transferase [EC:2.4.1.255] (A)	EGF domain-specific O-linked N-acetylglucosamine transferase OS=Xenopus tropicalis GN=eogt PE=2 SV=1	Protein of unknown function (DUF563)	glycosyltransferase, HGA-like, putative,expressed [Triticum aestivum]
TraesCS3B02G160300	--	--	Lachrymatory-factor synthase OS=Allium cepa GN=LFS PE=1 SV=1	Polyketide cyclase / dehydrase and lipid transport	unnamed protein product [Triticum aestivum]	TraesCS3A02G153300	--	pentatricopeptide repeat-containing protein At5g25630-like; K17710 pentatricopeptide repeat domain-containing protein 1 (A)	Pentatricopeptide repeat-containing protein At5g25630 OS=Arabidopsis thaliana GN=At5g25630 PE=2 SV=2	Pentatricopeptide repeat domain	hypothetical protein F775_16988 [Aegilops tauschii]	TraesCS3A02G024200	--	hypothetical protein; K12825 splicing factor 3A subunit 1 (A)	--	--	hypothetical protein TRIUR3_05426 [Triticum urartu]
TraesCS3B02G168000	Biological Process: tricarboxylic acid cycle (GO:0006099),Molecular Function: phosphoenolpyruvate carboxylase activity (GO:0008964),Biological Process: carbon fixation (GO:0015977)	phosphoenolpyruvate carboxylase 2-like; K01595 phosphoenolpyruvate carboxylase [EC:4.1.1.31] (A)	Phosphoenolpyruvate carboxylase 1 OS=Sorghum bicolor GN=PEPC PE=2 SV=1	Phosphoenolpyruvate carboxylase	unnamed protein product [Triticum aestivum]	TraesCS3A02G190800	Cellular Component: integral to membrane (GO:0016021),Biological Process: transmembrane transport (GO:0055085)	probable anion transporter 1, chloroplastic; K08193 MFS transporter, ACS family, solute carrier family 17 (sodium-dependent inorganic phosphate cotransporter), other (A)	Probable anion transporter 1, chloroplastic OS=Oryza sativa subsp. japonica GN=PHT4;1 PE=2 SV=1	Major Facilitator Superfamily	unnamed protein product [Triticum aestivum]	TraesCS3A02G028200	Molecular Function: protein dimerization activity (GO:0046983)	hypothetical protein; K13422 transcription factor MYC2 (A)	Transcription factor bHLH35 OS=Arabidopsis thaliana GN=BHLH35 PE=2 SV=1	Helix-loop-helix DNA-binding domain	Transcription factor bHLH35 [Triticum urartu]
TraesCS3B02G227900	--	--	--	--	predicted protein [Hordeum vulgare subsp. vulgare]	TraesCS3A02G191400	--	50S ribosomal protein 5, chloroplastic; K19034 50S ribosomal protein 5 (A)	50S ribosomal protein 5, chloroplastic OS=Pisum sativum GN=PSRP5 PE=2 SV=1	--	unnamed protein product [Triticum aestivum]	TraesCS3A02G035500	--	17.9 kDa heat shock protein 2-like; K13993 HSP20 family protein (A)	17.9 kDa heat shock protein 2 OS=Oryza sativa subsp. japonica GN=HSP17.9B PE=2 SV=1	Hsp20/alpha crystallin family	hypothetical protein TRIUR3_34188 [Triticum urartu]
TraesCS3B02G239100	Biological Process: carotenoid biosynthetic process (GO:0016117),Molecular Function: oxidoreductase activity, acting on paired donors, with incorporation or reduction of molecular oxygen (GO:0016705)	lycopene epsilon cyclase, chloroplastic; K06444 lycopene epsilon-cyclase [EC:5.5.1.18] (A)	Lycopene epsilon cyclase, chloroplastic OS=Arabidopsis thaliana GN=LUT2 PE=1 SV=2	Lycopene cyclase protein	lycopene epsilon cyclase 3B [Triticum aestivum]	TraesCS3A02G191700	Molecular Function: oxidoreductase activity (GO:0016491),Molecular Function: metal ion binding (GO:0046872),Biological Process: oxidation-reduction process (GO:0055114)	magnesium-protoporphyrin IX monomethyl ester [oxidative] cyclase, chloroplastic; K04035 magnesium-protoporphyrin IX monomethyl ester (oxidative) cyclase [EC:1.14.13.81] (A)	Magnesium-protoporphyrin IX monomethyl ester [oxidative] cyclase, chloroplastic OS=Hordeum vulgare GN=CRD1 PE=1 SV=1	Rubrerythrin	unnamed protein product [Triticum aestivum]	TraesCS3A02G048500	Molecular Function: transporter activity (GO:0005215),Cellular Component: mitochondrial inner membrane (GO:0005743),Biological Process: transport (GO:0006810),Biological Process: transmembrane transport (GO:0055085)	ADP,ATP carrier protein ER-ANT1; K05863 solute carrier family 25 (mitochondrial adenine nucleotide translocator), member 4/5/6/31 (A)	ADP,ATP carrier protein ER-ANT1 OS=Arabidopsis thaliana GN=ER-ANT1 PE=2 SV=2	Mitochondrial carrier protein	unnamed protein product [Triticum aestivum]
TraesCS3B02G253000	Molecular Function: polygalacturonase activity (GO:0004650),Biological Process: carbohydrate metabolic process (GO:0005975)	hypothetical protein; K00784 ribonuclease Z [EC:3.1.26.11] (A)	Probable polygalacturonase OS=Vitis vinifera GN=GSVIVT00026920001 PE=1 SV=1	Glycosyl hydrolases family 28	unnamed protein product [Triticum aestivum]	TraesCS3A02G192000	Molecular Function: protein binding (GO:0005515)	hydroxymethylglutaryl-CoA lyase, mitochondrial; K01640 hydroxymethylglutaryl-CoA lyase [EC:4.1.3.4] (A)	F-box protein At2g32560 OS=Arabidopsis thaliana GN=At2g32560 PE=2 SV=1	F-box domain	predicted protein [Hordeum vulgare subsp. vulgare]	TraesCS3A02G054200	Molecular Function: ATP binding (GO:0005524)	putative ATPase N2B; K18798 peroxisome-assembly ATPase [EC:3.6.4.7] (A)	Lactation elevated protein 1 OS=Rattus norvegicus GN=Lace1 PE=2 SV=1	AFG1-like ATPase	Lactation elevated protein 1 [Aegilops tauschii]
TraesCS3B02G259300	Molecular Function: carbonate dehydratase activity (GO:0004089),Molecular Function: zinc ion binding (GO:0008270)	carbonic anhydrase, chloroplastic; K01673 carbonic anhydrase [EC:4.2.1.1] (A)	Carbonic anhydrase, chloroplastic OS=Hordeum vulgare PE=2 SV=1	Carbonic anhydrase	PREDICTED: carbonic anhydrase, chloroplastic isoform X2 [Brachypodium distachyon]	TraesCS3A02G204800	Molecular Function: protein dimerization activity (GO:0046983)	basic helix loop helix (bHLH) family transcription factor; K13422 transcription factor MYC2 (A)	Putative transcription factor bHLH041 OS=Arabidopsis thaliana GN=BHLH41 PE=3 SV=1	Helix-loop-helix DNA-binding domain	unnamed protein product [Triticum aestivum]	TraesCS3A02G074900	Cellular Component: cytoplasm (GO:0005737),Biological Process: lipid metabolic process (GO:0006629),Cellular Component: integral to membrane (GO:0016021),Molecular Function: oxidoreductase activity, acting on the CH-CH group of donors (GO:0016627)	very-long-chain enoyl-CoA reductase; K10258 very-long-chain enoyl-CoA reductase [EC:1.3.1.93] (A)	Very-long-chain enoyl-CoA reductase OS=Arabidopsis thaliana GN=ECR PE=1 SV=1	3-oxo-5-alpha-steroid 4-dehydrogenase	PREDICTED: very-long-chain enoyl-CoA reductase [Brachypodium distachyon]
TraesCS3B02G303000	Molecular Function: RNA binding (GO:0003723),Molecular Function: structural constituent of ribosome (GO:0003735),Cellular Component: intracellular (GO:0005622),Cellular Component: ribosome (GO:0005840),Biological Process: translation (GO:0006412)	30S ribosomal protein S20, chloroplastic; K02968 small subunit ribosomal protein S20 (A)	30S ribosomal protein S20, chloroplastic OS=Arabidopsis thaliana GN=RPS20 PE=2 SV=1	Ribosomal protein S20	unnamed protein product [Triticum aestivum]	TraesCS3A02G216200	Molecular Function: nucleic acid binding (GO:0003676),Molecular Function: chromatin binding (GO:0003682),Molecular Function: zinc ion binding (GO:0008270)	hypothetical protein; K08869 aarF domain-containing kinase (A)	Transcription factor DIVARICATA OS=Antirrhinum majus GN=DIVARICATA PE=2 SV=1	Myb-like DNA-binding domain	unnamed protein product [Triticum aestivum]	TraesCS3A02G076300	--	--	Probable folate-biopterin transporter 9, chloroplastic OS=Arabidopsis thaliana GN=At2g33280 PE=3 SV=2	BT1 family	hypothetical protein TRIUR3_17908 [Triticum urartu]
TraesCS3B02G306000	Molecular Function: structural constituent of ribosome (GO:0003735),Cellular Component: ribosome (GO:0005840),Biological Process: translation (GO:0006412)	50S ribosomal protein L13, chloroplastic; K02871 large subunit ribosomal protein L13 (A)	50S ribosomal protein L13, chloroplastic OS=Arabidopsis thaliana GN=RPL13 PE=2 SV=1	Ribosomal protein L13	PREDICTED: 50S ribosomal protein L13, chloroplastic [Setaria italica]	TraesCS3A02G245600	--	protein DEHYDRATION-INDUCED 19 homolog 2-like; K15697 RING finger protein 114 [EC:2.3.2.27] (A)	Protein DEHYDRATION-INDUCED 19 homolog 3 OS=Oryza sativa subsp. japonica GN=DI19-3 PE=2 SV=1	Drought induced 19 protein (Di19), zinc-binding	Di19 family protein [Triticum aestivum]	TraesCS3A02G076500	Molecular Function: gamma-glutamyltransferase activity (GO:0003840),Biological Process: glutathione metabolic process (GO:0006749)	gamma-glutamyltranspeptidase 3; K18592 gamma-glutamyltranspeptidase / glutathione hydrolase / leukotriene-C4 hydrolase [EC:2.3.2.2 3.4.19.13 3.4.19.14] (A)	Gamma-glutamyltranspeptidase 3 OS=Arabidopsis thaliana GN=GGT3 PE=2 SV=1	Gamma-glutamyltranspeptidase	Gamma-glutamyltranspeptidase 1 [Aegilops tauschii]
TraesCS3B02G315500	Cellular Component: integral to membrane (GO:0016021)	protein Mpv17; K13348 protein Mpv17 (A)	Protein Mpv17 OS=Danio rerio GN=mpv17 PE=2 SV=1	Mpv17 / PMP22 family	unnamed protein product [Triticum aestivum]	TraesCS3A02G252200	Molecular Function: protein dimerization activity (GO:0046983)	APTX; adenylylsulfate sulfohydrolase; K10863 aprataxin [EC:3.-.-.-] (A)	Transcription factor bHLH87 OS=Arabidopsis thaliana GN=BHLH87 PE=2 SV=1	--	Transcription factor bHLH87 [Triticum urartu]	TraesCS3A02G084400	--	Os01g0101200; K09880 enolase-phosphatase E1 [EC:3.1.3.77] (A)	Probable bifunctional methylthioribulose-1-phosphate dehydratase/enolase-phosphatase E1 OS=Oryza sativa subsp. indica GN=OsI_36120 PE=2 SV=1	Haloacid dehalogenase-like hydrolase	putative bifunctional methylthioribulose-1-phosphate dehydratase/enolase-phosphatase E1 [Triticum urartu]
TraesCS3B02G385400	Biological Process: base-excision repair (GO:0006284),Molecular Function: DNA-3-methyladenine glycosylase activity (GO:0008725)	uncharacterized LOC102719138; K01246 DNA-3-methyladenine glycosylase I [EC:3.2.2.20] (A)	Probable GMP synthase [glutamine-hydrolyzing] OS=Helicobacter hepaticus (strain ATCC 51449 / 3B1) GN=guaA PE=3 SV=1	Methyladenine glycosylase	unnamed protein product [Triticum aestivum]	TraesCS3A02G255400	--	--	--	--	hypothetical protein TRIUR3_25028 [Triticum urartu]	TraesCS3A02G092800	--	galactinol--sucrose galactosyltransferase; K06617 raffinose synthase [EC:2.4.1.82] (A)	Galactinol--sucrose galactosyltransferase OS=Oryza sativa subsp. japonica GN=RFS PE=1 SV=1	Raffinose synthase or seed imbibition protein Sip1	unnamed protein product [Triticum aestivum]
TraesCS3B02G397400	--	--	Heme-binding-like protein At3g10130, chloroplastic OS=Arabidopsis thaliana GN=At3g10130 PE=2 SV=1	SOUL heme-binding protein	SOUL heme-binding domain containing protein,expressed [Triticum aestivum]	TraesCS3A02G268600	Molecular Function: RNA binding (GO:0003723),Molecular Function: structural constituent of ribosome (GO:0003735),Cellular Component: intracellular (GO:0005622),Cellular Component: ribosome (GO:0005840),Biological Process: translation (GO:0006412)	30S ribosomal protein S20, chloroplastic; K02968 small subunit ribosomal protein S20 (A)	30S ribosomal protein S20, chloroplastic OS=Arabidopsis thaliana GN=RPS20 PE=2 SV=1	Ribosomal protein S20	predicted protein [Hordeum vulgare subsp. vulgare]	TraesCS3A02G103100	--	fasciclin-like arabinogalactan protein 4; K19519 transforming growth factor-beta-induced protein (A)	Fasciclin-like arabinogalactan protein 11 OS=Arabidopsis thaliana GN=FLA11 PE=2 SV=2	Fasciclin domain	unnamed protein product [Triticum aestivum]
TraesCS3B02G408800	Molecular Function: protein kinase activity (GO:0004672),Molecular Function: protein tyrosine kinase activity (GO:0004713),Molecular Function: ATP binding (GO:0005524),Biological Process: protein phosphorylation (GO:0006468)	serine/threonine-protein kinase Nek5-like; K08857 NIMA (never in mitosis gene a)-related kinase [EC:2.7.11.1] (A)	Serine/threonine-protein kinase Nek5 OS=Oryza sativa subsp. japonica GN=NEK5 PE=3 SV=1	Protein kinase domain	predicted protein [Hordeum vulgare subsp. vulgare]	TraesCS3A02G272200	Molecular Function: structural constituent of ribosome (GO:0003735),Cellular Component: ribosome (GO:0005840),Biological Process: translation (GO:0006412)	50S ribosomal protein L13, chloroplastic; K02871 large subunit ribosomal protein L13 (A)	50S ribosomal protein L13, chloroplastic OS=Arabidopsis thaliana GN=RPL13 PE=2 SV=1	Ribosomal protein L13	PREDICTED: 50S ribosomal protein L13, chloroplastic [Setaria italica]	TraesCS3A02G104600	--	--	Protein YLS9 OS=Arabidopsis thaliana GN=YLS9 PE=2 SV=1	Late embryogenesis abundant protein	putative harpin-induced protein [Triticum aestivum]
TraesCS3B02G429600	Molecular Function: protein kinase activity (GO:0004672),Molecular Function: protein tyrosine kinase activity (GO:0004713),Molecular Function: ATP binding (GO:0005524),Biological Process: protein phosphorylation (GO:0006468)	probable inactive receptor kinase At2g26730; K04730 interleukin-1 receptor-associated kinase 1 [EC:2.7.11.1] (A)	Probable inactive receptor kinase At2g26730 OS=Arabidopsis thaliana GN=At2g26730 PE=1 SV=1	Leucine rich repeat N-terminal domain	unnamed protein product [Triticum aestivum]	TraesCS3A02G332300	Molecular Function: structural constituent of ribosome (GO:0003735),Cellular Component: intracellular (GO:0005622),Cellular Component: ribosome (GO:0005840),Biological Process: translation (GO:0006412)	50S ribosomal protein L34, chloroplastic-like; K02914 large subunit ribosomal protein L34 (A)	50S ribosomal protein L34, chloroplastic OS=Arabidopsis thaliana GN=RPL34 PE=2 SV=1	Ribosomal protein L34	unnamed protein product [Triticum aestivum]	TraesCS3A02G107400	Molecular Function: DNA binding (GO:0003677),Biological Process: regulation of transcription, DNA-dependent (GO:0006355)	--	NAC domain-containing protein 73 OS=Arabidopsis thaliana GN=NAC073 PE=2 SV=1	No apical meristem (NAM) protein	NAC domain-containing protein 8 [Aegilops tauschii]
TraesCS3B02G430900	--	--	Calcium sensing receptor, chloroplastic OS=Arabidopsis thaliana GN=CAS PE=1 SV=1	Rhodanese-like domain	predicted protein, partial [Hordeum vulgare subsp. vulgare]	TraesCS3A02G352700	Biological Process: base-excision repair (GO:0006284),Molecular Function: DNA-3-methyladenine glycosylase activity (GO:0008725)	uncharacterized LOC102719138; K01246 DNA-3-methyladenine glycosylase I [EC:3.2.2.20] (A)	Probable GMP synthase [glutamine-hydrolyzing] OS=Helicobacter hepaticus (strain ATCC 51449 / 3B1) GN=guaA PE=3 SV=1	Methyladenine glycosylase	unnamed protein product [Triticum aestivum]	TraesCS3A02G108900	Molecular Function: malic enzyme activity (GO:0004470),Biological Process: malate metabolic process (GO:0006108),Molecular Function: oxidoreductase activity, acting on the CH-OH group of donors, NAD or NADP as acceptor (GO:0016616),Molecular Function: malate dehydrogenase (oxaloacetate-decarboxylating) activity (GO:0016619),Molecular Function: NAD binding (GO:0051287),Biological Process: oxidatio…	Os01g0188400; K00029 malate dehydrogenase (oxaloacetate-decarboxylating)(NADP+) [EC:1.1.1.40] (A)	NADP-dependent malic enzyme, chloroplastic OS=Oryza sativa subsp. japonica GN=ME6 PE=2 SV=2	Malic enzyme, N-terminal domain	unnamed protein product [Triticum aestivum]
TraesCS3B02G432600	Biological Process: protein folding (GO:0006457),Biological Process: protein transport (GO:0015031)	--	Trigger factor OS=Synechococcus sp. (strain ATCC 27264 / PCC 7002 / PR-6) GN=tig PE=3 SV=1	Bacterial trigger factor protein (TF)	unnamed protein product [Triticum aestivum]	TraesCS3A02G375100	--	--	--	--	hypothetical protein TRIUR3_16923 [Triticum urartu]	TraesCS3A02G109300	Molecular Function: nucleic acid binding (GO:0003676),Molecular Function: chromatin binding (GO:0003682),Molecular Function: zinc ion binding (GO:0008270)	hypothetical protein; K08869 aarF domain-containing kinase (A)	Transcription factor MYB1R1 OS=Solanum tuberosum PE=2 SV=1	Myb-like DNA-binding domain	predicted protein [Hordeum vulgare subsp. vulgare]
TraesCS3B02G441000	Cellular Component: membrane (GO:0016020),Molecular Function: oxidoreductase activity, acting on NAD(P)H, quinone or similar compound as acceptor (GO:0016655),Biological Process: oxidation-reduction process (GO:0055114)	--	NAD(P)H-quinone oxidoreductase subunit N, chloroplastic OS=Arabidopsis thaliana GN=ndhN PE=2 SV=1	NADH-quinone oxidoreductase cyanobacterial subunit N	unnamed protein product [Triticum aestivum]	TraesCS3A02G376300	Molecular Function: protein kinase activity (GO:0004672),Molecular Function: protein tyrosine kinase activity (GO:0004713),Molecular Function: ATP binding (GO:0005524),Biological Process: protein phosphorylation (GO:0006468)	serine/threonine-protein kinase Nek5-like; K08857 NIMA (never in mitosis gene a)-related kinase [EC:2.7.11.1] (A)	Serine/threonine-protein kinase Nek5 OS=Oryza sativa subsp. japonica GN=NEK5 PE=3 SV=1	Protein kinase domain	Serine/threonine-protein kinase Nek5 [Triticum urartu]	TraesCS3A02G132600	--	--	--	Protein of unknown function, DUF538	predicted protein [Hordeum vulgare subsp. vulgare]
TraesCS3B02G452000	Molecular Function: nucleotide binding (GO:0000166),Molecular Function: ATP binding (GO:0005524),Biological Process: transport (GO:0006810),Cellular Component: integral to membrane (GO:0016021),Molecular Function: ATPase activity (GO:0016887),Molecular Function: nucleoside-triphosphatase activity (GO:0017111),Molecular Function: ATPase activity, coupled to transmembrane movement of substances (GO…	ABC transporter B family member 26, chloroplastic; K05656 ATP-binding cassette, subfamily B (MDR/TAP), member 9 (A)	ABC transporter B family member 26, chloroplastic OS=Arabidopsis thaliana GN=ABCB26 PE=2 SV=1	ABC transporter transmembrane region	unnamed protein product [Triticum aestivum]	TraesCS3A02G381000	--	photosystem II 22 kDa protein, chloroplastic; K03542 photosystem II 22kDa protein (A)	Photosystem II 22 kDa protein, chloroplastic OS=Spinacia oleracea GN=PSBS PE=1 SV=1	Chlorophyll A-B binding protein	hypothetical protein TRIUR3_13970 [Triticum urartu]	TraesCS3A02G153300	--	pentatricopeptide repeat-containing protein At5g25630-like; K17710 pentatricopeptide repeat domain-containing protein 1 (A)	Pentatricopeptide repeat-containing protein At5g25630 OS=Arabidopsis thaliana GN=At5g25630 PE=2 SV=2	Pentatricopeptide repeat domain	hypothetical protein F775_16988 [Aegilops tauschii]
TraesCS3B02G470400	Molecular Function: structural constituent of ribosome (GO:0003735),Cellular Component: intracellular (GO:0005622),Cellular Component: ribosome (GO:0005840),Biological Process: translation (GO:0006412)	50S ribosomal protein L27, chloroplastic; K02899 large subunit ribosomal protein L27 (A)	50S ribosomal protein L27, chloroplastic OS=Oryza sativa subsp. japonica GN=RPL27 PE=2 SV=1	Ribosomal L27 protein	unnamed protein product [Triticum aestivum]	TraesCS3A02G395400	Molecular Function: triglyceride lipase activity (GO:0004806),Biological Process: lipid metabolic process (GO:0006629)	sn1-specific diacylglycerol lipase beta-like; K13806 sn1-specific diacylglycerol lipase [EC:3.1.1.-] (A)	Sn1-specific diacylglycerol lipase alpha OS=Homo sapiens GN=DAGLA PE=1 SV=3	Lipase (class 3)	Sn1-specific diacylglycerol lipase alpha [Aegilops tauschii]	TraesCS3A02G176000	--	--	Rapid alkalinization factor OS=Nicotiana tabacum GN=RALF PE=1 SV=1	Rapid ALkalinization Factor (RALF)	PREDICTED: rapid alkalinization factor-like [Brachypodium distachyon]
TraesCS3B02G481300	Molecular Function: serine-type carboxypeptidase activity (GO:0004185),Biological Process: proteolysis (GO:0006508)	serine carboxypeptidase 1; K16296 serine carboxypeptidase-like clade I [EC:3.4.16.-] (A)	Serine carboxypeptidase 1 OS=Hordeum vulgare GN=CBP1 PE=1 SV=4	Serine carboxypeptidase	unnamed protein product [Triticum aestivum]	TraesCS3A02G398500	--	--	Calcium sensing receptor, chloroplastic OS=Arabidopsis thaliana GN=CAS PE=1 SV=1	Rhodanese-like domain	predicted protein, partial [Hordeum vulgare subsp. vulgare]	TraesCS3A02G183900	Cellular Component: integral to membrane (GO:0016021),Biological Process: transmembrane transport (GO:0055085)	hypothetical protein; K12818 ATP-dependent RNA helicase DHX8/PRP22 [EC:3.6.4.13] (A)	Probable peptide/nitrate transporter At3g43790 OS=Arabidopsis thaliana GN=ZIFL2 PE=2 SV=2	Major Facilitator Superfamily	Putative membrane protein [Aegilops tauschii]
TraesCS3B02G485000	Molecular Function: zinc ion binding (GO:0008270),Molecular Function: oxidoreductase activity (GO:0016491),Molecular Function: transferase activity, transferring acyl groups other than amino-acyl groups (GO:0016747),Biological Process: oxidation-reduction process (GO:0055114)	probable cinnamyl alcohol dehydrogenase 1; K00083 cinnamyl-alcohol dehydrogenase [EC:1.1.1.195] (A)	Probable cinnamyl alcohol dehydrogenase 1 OS=Oryza sativa subsp. japonica GN=CAD1 PE=2 SV=1	Zinc-binding dehydrogenase	predicted protein [Hordeum vulgare subsp. vulgare]	TraesCS3A02G407200	Cellular Component: membrane (GO:0016020),Molecular Function: oxidoreductase activity, acting on NAD(P)H, quinone or similar compound as acceptor (GO:0016655),Biological Process: oxidation-reduction process (GO:0055114)	--	NAD(P)H-quinone oxidoreductase subunit N, chloroplastic OS=Arabidopsis thaliana GN=ndhN PE=2 SV=1	NADH-quinone oxidoreductase cyanobacterial subunit N	unnamed protein product [Triticum aestivum]	TraesCS3A02G190800	Cellular Component: integral to membrane (GO:0016021),Biological Process: transmembrane transport (GO:0055085)	probable anion transporter 1, chloroplastic; K08193 MFS transporter, ACS family, solute carrier family 17 (sodium-dependent inorganic phosphate cotransporter), other (A)	Probable anion transporter 1, chloroplastic OS=Oryza sativa subsp. japonica GN=PHT4;1 PE=2 SV=1	Major Facilitator Superfamily	unnamed protein product [Triticum aestivum]
TraesCS3B02G536400	Biological Process: phytochromobilin biosynthetic process (GO:0010024),Molecular Function: oxidoreductase activity, acting on the CH-CH group of donors, iron-sulfur protein as acceptor (GO:0016636),Molecular Function: cobalt ion binding (GO:0050897),Biological Process: oxidation-reduction process (GO:0055114)	phytochromobilin:ferredoxin oxidoreductase, chloroplastic; K08101 phytochromobilin:ferredoxin oxidoreductase [EC:1.3.7.4] (A)	Phytochromobilin:ferredoxin oxidoreductase, chloroplastic OS=Arabidopsis thaliana GN=HY2 PE=2 SV=1	Ferredoxin-dependent bilin reductase	unnamed protein product [Triticum aestivum]	TraesCS3A02G417100	Molecular Function: nucleotide binding (GO:0000166),Molecular Function: ATP binding (GO:0005524),Biological Process: transport (GO:0006810),Cellular Component: integral to membrane (GO:0016021),Molecular Function: ATPase activity (GO:0016887),Molecular Function: nucleoside-triphosphatase activity (GO:0017111),Molecular Function: ATPase activity, coupled to transmembrane movement of substances (GO…	ABC transporter B family member 26, chloroplastic; K05656 ATP-binding cassette, subfamily B (MDR/TAP), member 9 (A)	ABC transporter B family member 26, chloroplastic OS=Arabidopsis thaliana GN=ABCB26 PE=2 SV=1	ABC transporter transmembrane region	unnamed protein product [Triticum aestivum]	TraesCS3A02G191700	Molecular Function: oxidoreductase activity (GO:0016491),Molecular Function: metal ion binding (GO:0046872),Biological Process: oxidation-reduction process (GO:0055114)	magnesium-protoporphyrin IX monomethyl ester [oxidative] cyclase, chloroplastic; K04035 magnesium-protoporphyrin IX monomethyl ester (oxidative) cyclase [EC:1.14.13.81] (A)	Magnesium-protoporphyrin IX monomethyl ester [oxidative] cyclase, chloroplastic OS=Hordeum vulgare GN=CRD1 PE=1 SV=1	Rubrerythrin	unnamed protein product [Triticum aestivum]
TraesCS3D02G017700	Molecular Function: protein dimerization activity (GO:0046983)	hypothetical protein; K13422 transcription factor MYC2 (A)	Transcription factor bHLH35 OS=Arabidopsis thaliana GN=BHLH35 PE=2 SV=1	Helix-loop-helix DNA-binding domain	unnamed protein product [Triticum aestivum]	TraesCS3A02G426800	Biological Process: fatty acid metabolic process (GO:0006631),Molecular Function: acyl-[acyl-carrier-protein] desaturase activity (GO:0045300),Biological Process: oxidation-reduction process (GO:0055114)	stearoyl-[acyl-carrier-protein] 9-desaturase 2, chloroplastic; K03921 acyl-[acyl-carrier-protein] desaturase [EC:1.14.19.2 1.14.19.11 1.14.19.26] (A)	Acyl-[acyl-carrier-protein] desaturase 2, chloroplastic OS=Oryza sativa subsp. japonica GN=SSI2 PE=2 SV=1	Fatty acid desaturase	Acyl-(acyl-carrier-protein) desaturase, chloroplastic [Aegilops tauschii]	TraesCS3A02G192000	Molecular Function: protein binding (GO:0005515)	hydroxymethylglutaryl-CoA lyase, mitochondrial; K01640 hydroxymethylglutaryl-CoA lyase [EC:4.1.3.4] (A)	F-box protein At2g32560 OS=Arabidopsis thaliana GN=At2g32560 PE=2 SV=1	F-box domain	predicted protein [Hordeum vulgare subsp. vulgare]
TraesCS3D02G030800	Molecular Function: transporter activity (GO:0005215),Cellular Component: mitochondrial inner membrane (GO:0005743),Biological Process: transport (GO:0006810),Biological Process: transmembrane transport (GO:0055085)	ADP,ATP carrier protein ER-ANT1; K05863 solute carrier family 25 (mitochondrial adenine nucleotide translocator), member 4/5/6/31 (A)	ADP,ATP carrier protein ER-ANT1 OS=Arabidopsis thaliana GN=ER-ANT1 PE=2 SV=2	Mitochondrial carrier protein	unnamed protein product [Triticum aestivum]	TraesCS3A02G433000	--	rhodanese-like domain-containing protein 4, chloroplastic; K17525 chitinase domain-containing protein 1 (A)	Rhodanese-like domain-containing protein 4, chloroplastic OS=Arabidopsis thaliana GN=STR4 PE=1 SV=2	--	PREDICTED: rhodanese-like domain-containing protein 4, chloroplastic [Brachypodium distachyon]	TraesCS3A02G204500	Molecular Function: cysteine-type endopeptidase activity (GO:0004197),Biological Process: proteolysis (GO:0006508)	vacuolar-processing enzyme; K01369 legumain [EC:3.4.22.34] (A)	Vacuolar-processing enzyme OS=Phaseolus vulgaris PE=1 SV=1	Peptidase C13 family	vacuolar processing enzyme 4 [Aegilops tauschii]
TraesCS3D02G036800	Molecular Function: nucleic acid binding (GO:0003676),Molecular Function: endonuclease activity (GO:0004519),Biological Process: DNA catabolic process (GO:0006308)	nuclease PA3; K05986 nuclease S1 [EC:3.1.30.1] (A)	Endonuclease 2 OS=Arabidopsis thaliana GN=ENDO2 PE=1 SV=1	S1/P1 Nuclease	Nuclease S1 [Aegilops tauschii]	TraesCS3A02G435300	--	ADP-ribosylation factor 1-like; K07977 Arf/Sar family, other (A)	Stress enhanced protein 1, chloroplastic OS=Arabidopsis thaliana GN=SEP1 PE=2 SV=1	--	hypothetical protein TRIUR3_20930 [Triticum urartu]	TraesCS3A02G207300	Molecular Function: protein dimerization activity (GO:0046983)	basic helix-loop-helix family protein; K10863 aprataxin [EC:3.-.-.-] (A)	Transcription factor bHLH87 OS=Arabidopsis thaliana GN=BHLH87 PE=2 SV=1	Helix-loop-helix DNA-binding domain	unnamed protein product [Triticum aestivum]
TraesCS3D02G083100	--	--	Thylakoid lumenal 17.9 kDa protein, chloroplastic OS=Arabidopsis thaliana GN=At4g24930 PE=1 SV=1	--	predicted protein [Hordeum vulgare subsp. vulgare]	TraesCS3A02G435700	Molecular Function: structural constituent of ribosome (GO:0003735),Cellular Component: intracellular (GO:0005622),Cellular Component: ribosome (GO:0005840),Biological Process: translation (GO:0006412)	50S ribosomal protein L27, chloroplastic; K02899 large subunit ribosomal protein L27 (A)	50S ribosomal protein L27, chloroplastic OS=Oryza sativa subsp. japonica GN=RPL27 PE=2 SV=1	Ribosomal L27 protein	unnamed protein product [Triticum aestivum]	TraesCS3A02G222400	Molecular Function: triglyceride lipase activity (GO:0004806),Biological Process: lipid metabolic process (GO:0006629)	hypothetical protein; K13806 sn1-specific diacylglycerol lipase [EC:3.1.1.-] (A)	Lipase OS=Rhizomucor miehei PE=1 SV=2	Lipase (class 3)	unnamed protein product [Triticum aestivum]
TraesCS3D02G084900	Molecular Function: iron ion binding (GO:0005506),Molecular Function: electron carrier activity (GO:0009055),Molecular Function: oxidoreductase activity, acting on paired donors, with incorporation or reduction of molecular oxygen (GO:0016705),Molecular Function: heme binding (GO:0020037),Biological Process: oxidation-reduction process (GO:0055114)	cytochrome P450 86B1-like; K15402 fatty acid omega-hydroxylase [EC:1.14.-.-] (A)	Cytochrome P450 704C1 OS=Pinus taeda GN=CYP704C1 PE=2 SV=1	Cytochrome P450	unnamed protein product [Triticum aestivum]	TraesCS3A02G488500	Biological Process: phytochromobilin biosynthetic process (GO:0010024),Molecular Function: oxidoreductase activity, acting on the CH-CH group of donors, iron-sulfur protein as acceptor (GO:0016636),Molecular Function: cobalt ion binding (GO:0050897),Biological Process: oxidation-reduction process (GO:0055114)	phytochromobilin:ferredoxin oxidoreductase, chloroplastic; K08101 phytochromobilin:ferredoxin oxidoreductase [EC:1.3.7.4] (A)	Phytochromobilin:ferredoxin oxidoreductase, chloroplastic OS=Arabidopsis thaliana GN=HY2 PE=2 SV=1	Ferredoxin-dependent bilin reductase	unnamed protein product [Triticum aestivum]	TraesCS3A02G230000	Molecular Function: carbonate dehydratase activity (GO:0004089),Molecular Function: zinc ion binding (GO:0008270)	carbonic anhydrase, chloroplastic; K01673 carbonic anhydrase [EC:4.2.1.1] (A)	Carbonic anhydrase, chloroplastic OS=Hordeum vulgare PE=2 SV=1	Carbonic anhydrase	PREDICTED: carbonic anhydrase, chloroplastic isoform X2 [Brachypodium distachyon]
TraesCS3D02G089100	Molecular Function: triglyceride lipase activity (GO:0004806),Biological Process: lipid metabolic process (GO:0006629)	extracellular triacylglycerol lipase (EC:3.1.1.3); K01046 triacylglycerol lipase [EC:3.1.1.3] (A)	Lipase OS=Thermomyces lanuginosus GN=LIP PE=1 SV=1	Lipase (class 3)	predicted protein [Hordeum vulgare subsp. vulgare]	TraesCS3A02G533300	--	pectin acetylesterase 5-like; K19882 O-palmitoleoyl-L-serine hydrolase [EC:3.1.1.98] (A)	Pectin acetylesterase 5 OS=Arabidopsis thaliana GN=PAE5 PE=2 SV=1	Pectinacetylesterase	predicted protein [Hordeum vulgare subsp. vulgare]	TraesCS3A02G245600	--	protein DEHYDRATION-INDUCED 19 homolog 2-like; K15697 RING finger protein 114 [EC:2.3.2.27] (A)	Protein DEHYDRATION-INDUCED 19 homolog 3 OS=Oryza sativa subsp. japonica GN=DI19-3 PE=2 SV=1	Drought induced 19 protein (Di19), zinc-binding	Di19 family protein [Triticum aestivum]
TraesCS3D02G120500	Molecular Function: protein binding (GO:0005515)	--	Protein LOW PSII ACCUMULATION 1, chloroplastic OS=Arabidopsis thaliana GN=LPA1 PE=1 SV=1	Protein of unknown function (DUF3493)	unnamed protein product [Triticum aestivum]	TraesCS3D02G001600	--	--	Protein WVD2-like 1 OS=Arabidopsis thaliana GN=WDL1 PE=1 SV=1	Targeting protein for Xklp2 (TPX2)	hypothetical protein F775_07554 [Aegilops tauschii]	TraesCS3A02G248000	Molecular Function: catalytic activity (GO:0003824),Molecular Function: alpha-amylase activity (GO:0004556),Molecular Function: calcium ion binding (GO:0005509),Biological Process: carbohydrate metabolic process (GO:0005975),Molecular Function: cation binding (GO:0043169)	uncharacterized LOC18428021; K01176 alpha-amylase [EC:3.2.1.1] (A)	Alpha-amylase 3, chloroplastic OS=Arabidopsis thaliana GN=AMY3 PE=2 SV=1	Alpha-amylase C-terminal beta-sheet domain	Alpha-amylase [Aegilops tauschii]
TraesCS3D02G127300	Molecular Function: inorganic anion exchanger activity (GO:0005452),Biological Process: anion transport (GO:0006820),Cellular Component: membrane (GO:0016020),Cellular Component: integral to membrane (GO:0016021)	anion exchanger family; K13855 solute carrier family 4 (anion exchanger), member 2 (A)	Boron transporter 4 OS=Arabidopsis thaliana GN=BOR4 PE=2 SV=1	HCO3- transporter family	Boron transporter-like protein 2 [Aegilops tauschii]	TraesCS3D02G017700	Molecular Function: protein dimerization activity (GO:0046983)	hypothetical protein; K13422 transcription factor MYC2 (A)	Transcription factor bHLH35 OS=Arabidopsis thaliana GN=BHLH35 PE=2 SV=1	Helix-loop-helix DNA-binding domain	unnamed protein product [Triticum aestivum]	TraesCS3A02G252200	Molecular Function: protein dimerization activity (GO:0046983)	APTX; adenylylsulfate sulfohydrolase; K10863 aprataxin [EC:3.-.-.-] (A)	Transcription factor bHLH87 OS=Arabidopsis thaliana GN=BHLH87 PE=2 SV=1	--	Transcription factor bHLH87 [Triticum urartu]
TraesCS3D02G148900	--	--	--	Protein of unknown function, DUF538	predicted protein [Hordeum vulgare subsp. vulgare]	TraesCS3D02G024700	Molecular Function: iron ion binding (GO:0005506),Molecular Function: electron carrier activity (GO:0009055),Molecular Function: oxidoreductase activity, acting on paired donors, with incorporation or reduction of molecular oxygen (GO:0016705),Molecular Function: heme binding (GO:0020037),Biological Process: oxidation-reduction process (GO:0055114)	cytochrome P450 734A1-like; K15639 PHYB activation tagged suppressor 1 [EC:1.14.-.-] (A)	Cytochrome P450 734A1 OS=Arabidopsis thaliana GN=CYP734A1 PE=2 SV=1	Cytochrome P450	cytochrome P450, putative, expressed [Triticum aestivum]	TraesCS3A02G255400	--	--	--	--	hypothetical protein TRIUR3_25028 [Triticum urartu]
TraesCS3D02G150500	Biological Process: tricarboxylic acid cycle (GO:0006099),Molecular Function: phosphoenolpyruvate carboxylase activity (GO:0008964),Biological Process: carbon fixation (GO:0015977)	phosphoenolpyruvate carboxylase 2-like; K01595 phosphoenolpyruvate carboxylase [EC:4.1.1.31] (A)	Phosphoenolpyruvate carboxylase 1 OS=Sorghum bicolor GN=PEPC PE=2 SV=1	Phosphoenolpyruvate carboxylase	unnamed protein product [Triticum aestivum]	TraesCS3D02G027300	Cellular Component: membrane (GO:0016020)	probable fructose-bisphosphate aldolase 3, chloroplastic; K01623 fructose-bisphosphate aldolase, class I [EC:4.1.2.13] (A)	WAT1-related protein At3g18200 OS=Arabidopsis thaliana GN=At3g18200 PE=2 SV=1	EamA-like transporter family	Auxin-induced protein 5NG4 [Aegilops tauschii]	TraesCS3A02G258100	Biological Process: lipid metabolic process (GO:0006629),Molecular Function: hydrolase activity, acting on ester bonds (GO:0016788)	Zeta-carotene desaturase, chloroplast precursor, putative (EC:1.14.99.30); K00514 zeta-carotene desaturase [EC:1.3.5.6] (A)	GDSL esterase/lipase At5g45910 OS=Arabidopsis thaliana GN=At5g45910 PE=2 SV=1	GDSL-like Lipase/Acylhydrolase	GDSL esterase/lipase [Aegilops tauschii]
TraesCS3D02G188100	Cellular Component: integral to membrane (GO:0016021),Biological Process: transmembrane transport (GO:0055085)	hypothetical protein; K12818 ATP-dependent RNA helicase DHX8/PRP22 [EC:3.6.4.13] (A)	Probable peptide/nitrate transporter At3g43790 OS=Arabidopsis thaliana GN=ZIFL2 PE=2 SV=2	Major Facilitator Superfamily	Putative membrane protein [Aegilops tauschii]	TraesCS3D02G036000	Molecular Function: protein kinase activity (GO:0004672),Molecular Function: protein tyrosine kinase activity (GO:0004713),Molecular Function: ATP binding (GO:0005524),Biological Process: protein phosphorylation (GO:0006468)	putative receptor-like protein kinase At4g00960; K04733 interleukin-1 receptor-associated kinase 4 [EC:2.7.11.1] (A)	Putative receptor-like protein kinase At4g00960 OS=Arabidopsis thaliana GN=At4g00960 PE=3 SV=2	Protein tyrosine kinase	predicted protein [Hordeum vulgare subsp. vulgare]	TraesCS3A02G258400	Molecular Function: nucleotide binding (GO:0000166),Molecular Function: ATP binding (GO:0005524),Biological Process: transport (GO:0006810),Cellular Component: integral to membrane (GO:0016021),Molecular Function: ATPase activity (GO:0016887),Molecular Function: nucleoside-triphosphatase activity (GO:0017111),Molecular Function: ATPase activity, coupled to transmembrane movement of substances (GO…	ABC transporter B family member 9-like; K05658 ATP-binding cassette, subfamily B (MDR/TAP), member 1 [EC:3.6.3.44] (A)	ABC transporter B family member 11 OS=Arabidopsis thaliana GN=ABCB11 PE=2 SV=1	ABC transporter	ABC transporter B family member 11 [Aegilops tauschii]
TraesCS3D02G194000	--	50S ribosomal protein 5, chloroplastic; K19034 50S ribosomal protein 5 (A)	50S ribosomal protein 5, chloroplastic OS=Pisum sativum GN=PSRP5 PE=2 SV=1	--	unnamed protein product [Triticum aestivum]	TraesCS3D02G036800	Molecular Function: nucleic acid binding (GO:0003676),Molecular Function: endonuclease activity (GO:0004519),Biological Process: DNA catabolic process (GO:0006308)	nuclease PA3; K05986 nuclease S1 [EC:3.1.30.1] (A)	Endonuclease 2 OS=Arabidopsis thaliana GN=ENDO2 PE=1 SV=1	S1/P1 Nuclease	Nuclease S1 [Aegilops tauschii]	TraesCS3A02G260500	Molecular Function: protein binding (GO:0005515),Molecular Function: zinc ion binding (GO:0008270)	uncharacterized LOC101294661; K19041 E3 ubiquitin-protein ligase RNF38/44 [EC:2.3.2.27] (A)	E3 ubiquitin-protein ligase MBR2 OS=Arabidopsis thaliana GN=MBR2 PE=1 SV=1	Ring finger domain	E3 ubiquitin-protein ligase RLIM [Aegilops tauschii]
TraesCS3D02G194300	Molecular Function: oxidoreductase activity (GO:0016491),Molecular Function: metal ion binding (GO:0046872),Biological Process: oxidation-reduction process (GO:0055114)	magnesium-protoporphyrin IX monomethyl ester [oxidative] cyclase, chloroplastic; K04035 magnesium-protoporphyrin IX monomethyl ester (oxidative) cyclase [EC:1.14.13.81] (A)	Magnesium-protoporphyrin IX monomethyl ester [oxidative] cyclase, chloroplastic OS=Hordeum vulgare GN=CRD1 PE=1 SV=1	Rubrerythrin	unnamed protein product [Triticum aestivum]	TraesCS3D02G053700	Molecular Function: ATP binding (GO:0005524)	putative ATPase N2B; K18798 peroxisome-assembly ATPase [EC:3.6.4.7] (A)	Lactation elevated protein 1 OS=Rattus norvegicus GN=Lace1 PE=2 SV=1	AFG1-like ATPase	unnamed protein product [Triticum aestivum]	TraesCS3A02G270500	Molecular Function: protein kinase activity (GO:0004672),Molecular Function: protein tyrosine kinase activity (GO:0004713),Molecular Function: protein binding (GO:0005515),Molecular Function: ATP binding (GO:0005524),Biological Process: protein phosphorylation (GO:0006468)	BRASSINOSTEROID INSENSITIVE 1-associated receptor kinase 1; K13416 brassinosteroid insensitive 1-associated receptor kinase 1 [EC:2.7.10.1 2.7.11.1] (A)	Probable LRR receptor-like serine/threonine-protein kinase At5g45840 OS=Arabidopsis thaliana GN=At5g45840 PE=2 SV=1	Leucine Rich Repeat	unnamed protein product [Triticum aestivum]
TraesCS3D02G211700	Biological Process: carotenoid biosynthetic process (GO:0016117),Molecular Function: oxidoreductase activity, acting on paired donors, with incorporation or reduction of molecular oxygen (GO:0016705)	lycopene epsilon cyclase, chloroplastic; K06444 lycopene epsilon-cyclase [EC:5.5.1.18] (A)	Lycopene epsilon cyclase, chloroplastic OS=Arabidopsis thaliana GN=LUT2 PE=1 SV=2	Lycopene cyclase protein	lycopene epsilon cyclase 3D [Triticum aestivum]	TraesCS3D02G076300	--	--	Probable folate-biopterin transporter 9, chloroplastic OS=Arabidopsis thaliana GN=At2g33280 PE=3 SV=2	BT1 family	predicted protein [Hordeum vulgare subsp. vulgare]	TraesCS3A02G280200	Molecular Function: peroxidase activity (GO:0004601),Molecular Function: calcium ion binding (GO:0005509),Cellular Component: membrane (GO:0016020),Molecular Function: oxidoreductase activity (GO:0016491),Molecular Function: oxidoreductase activity, acting on NAD(P)H, oxygen as acceptor (GO:0050664),Biological Process: oxidation-reduction process (GO:0055114)	respiratory burst oxidase homolog protein A-like; K13447 respiratory burst oxidase [EC:1.6.3.- 1.11.1.-] (A)	Respiratory burst oxidase homolog protein F OS=Arabidopsis thaliana GN=RBOHF PE=1 SV=1	Ferric reductase like transmembrane component	unnamed protein product [Triticum aestivum]
TraesCS3D02G214600	--	--	--	Chlorophyll A-B binding protein	predicted protein [Hordeum vulgare subsp. vulgare]	TraesCS3D02G084900	Molecular Function: iron ion binding (GO:0005506),Molecular Function: electron carrier activity (GO:0009055),Molecular Function: oxidoreductase activity, acting on paired donors, with incorporation or reduction of molecular oxygen (GO:0016705),Molecular Function: heme binding (GO:0020037),Biological Process: oxidation-reduction process (GO:0055114)	cytochrome P450 86B1-like; K15402 fatty acid omega-hydroxylase [EC:1.14.-.-] (A)	Cytochrome P450 704C1 OS=Pinus taeda GN=CYP704C1 PE=2 SV=1	Cytochrome P450	unnamed protein product [Triticum aestivum]	TraesCS3A02G280600	--	filaggrin-like; K12472 epidermal growth factor receptor substrate 15 (A)	BURP domain-containing protein 3 OS=Oryza sativa subsp. japonica GN=BURP3 PE=2 SV=1	BURP domain	predicted protein [Hordeum vulgare subsp. vulgare]
TraesCS3D02G223300	Molecular Function: carbonate dehydratase activity (GO:0004089),Molecular Function: zinc ion binding (GO:0008270)	carbonic anhydrase, chloroplastic; K01673 carbonic anhydrase [EC:4.2.1.1] (A)	Carbonic anhydrase, chloroplastic OS=Hordeum vulgare PE=2 SV=1	Carbonic anhydrase	unnamed protein product [Triticum aestivum]	TraesCS3D02G150500	Biological Process: tricarboxylic acid cycle (GO:0006099),Molecular Function: phosphoenolpyruvate carboxylase activity (GO:0008964),Biological Process: carbon fixation (GO:0015977)	phosphoenolpyruvate carboxylase 2-like; K01595 phosphoenolpyruvate carboxylase [EC:4.1.1.31] (A)	Phosphoenolpyruvate carboxylase 1 OS=Sorghum bicolor GN=PEPC PE=2 SV=1	Phosphoenolpyruvate carboxylase	unnamed protein product [Triticum aestivum]	TraesCS3A02G280700	Molecular Function: calcium ion binding (GO:0005509)	Os06g0254300; Similar to EF-hand calcium bining protein.; K17991 peroxygenase [EC:1.11.2.3] (A)	Probable peroxygenase 4 OS=Arabidopsis thaliana GN=PXG4 PE=1 SV=1	Caleosin related protein	caleosin [Triticum aestivum]
TraesCS3D02G230100	Molecular Function: nucleotide binding (GO:0000166),Molecular Function: metalloendopeptidase activity (GO:0004222),Molecular Function: ATP binding (GO:0005524),Biological Process: proteolysis (GO:0006508),Molecular Function: nucleoside-triphosphatase activity (GO:0017111)	ATP-dependent zinc metalloprotease FTSH 9, chloroplastic/mitochondrial; K08955 ATP-dependent metalloprotease [EC:3.4.24.-] (A)	ATP-dependent zinc metalloprotease FTSH 9, chloroplastic/mitochondrial OS=Oryza sativa subsp. japonica GN=FTSH9 PE=3 SV=1	ATPase family associated with various cellular activities (AAA)	unnamed protein product [Triticum aestivum]	TraesCS3D02G180600	Molecular Function: catalytic activity (GO:0003824)	bifunctional epoxide hydrolase 2-like; K08726 soluble epoxide hydrolase / lipid-phosphate phosphatase [EC:3.3.2.10 3.1.3.76] (A)	Bifunctional epoxide hydrolase 2 OS=Mus musculus GN=Ephx2 PE=1 SV=2	Alpha/beta hydrolase family	unnamed protein product [Triticum aestivum]	TraesCS3A02G287500	Molecular Function: phosphatase activity (GO:0016791)	inorganic pyrophosphatase 1-like; K06124 phosphoethanolamine/phosphocholine phosphatase [EC:3.1.3.75] (A)	Inorganic pyrophosphatase 1 OS=Arabidopsis thaliana GN=PS2 PE=1 SV=1	Putative Phosphatase	predicted protein [Hordeum vulgare subsp. vulgare]
TraesCS3D02G238300	Molecular Function: sequence-specific DNA binding transcription factor activity (GO:0003700),Biological Process: regulation of transcription, DNA-dependent (GO:0006355),Molecular Function: sequence-specific DNA binding (GO:0043565)	hypothetical protein; K16225 probable WRKY transcription factor 52 (A)	Probable WRKY transcription factor 53 OS=Arabidopsis thaliana GN=WRKY53 PE=1 SV=1	WRKY DNA -binding domain	Putative WRKY transcription factor 53 [Aegilops tauschii]	TraesCS3D02G188100	Cellular Component: integral to membrane (GO:0016021),Biological Process: transmembrane transport (GO:0055085)	hypothetical protein; K12818 ATP-dependent RNA helicase DHX8/PRP22 [EC:3.6.4.13] (A)	Probable peptide/nitrate transporter At3g43790 OS=Arabidopsis thaliana GN=ZIFL2 PE=2 SV=2	Major Facilitator Superfamily	Putative membrane protein [Aegilops tauschii]	TraesCS3A02G289900	Cellular Component: membrane (GO:0016020),Molecular Function: cellulose synthase (UDP-forming) activity (GO:0016760),Biological Process: cellulose biosynthetic process (GO:0030244)	cellulose synthase A catalytic subunit 4 [UDP-forming]; K10999 cellulose synthase A [EC:2.4.1.12] (A)	Cellulose synthase A catalytic subunit 4 [UDP-forming] OS=Oryza sativa subsp. indica GN=CESA4 PE=2 SV=2	Cellulose synthase	unnamed protein product [Triticum aestivum]
TraesCS3D02G240800	Molecular Function: structural constituent of ribosome (GO:0003735),Cellular Component: intracellular (GO:0005622),Cellular Component: ribosome (GO:0005840),Biological Process: translation (GO:0006412)	50S ribosomal protein L12-1, chloroplastic; K02935 large subunit ribosomal protein L7/L12 (A)	50S ribosomal protein L12-2, chloroplastic OS=Secale cereale GN=RPL12-2 PE=2 SV=1	Ribosomal protein L7/L12 C-terminal domain	50S ribosomal protein L12-2, chloroplastic [Aegilops tauschii]	TraesCS3D02G194000	--	50S ribosomal protein 5, chloroplastic; K19034 50S ribosomal protein 5 (A)	50S ribosomal protein 5, chloroplastic OS=Pisum sativum GN=PSRP5 PE=2 SV=1	--	unnamed protein product [Triticum aestivum]	TraesCS3A02G297400	Molecular Function: diacylglycerol O-acyltransferase activity (GO:0004144),Biological Process: glycerolipid biosynthetic process (GO:0045017)	O-acyltransferase WSD1-like; K15406 wax-ester synthase / diacylglycerol O-acyltransferase [EC:2.3.1.75 2.3.1.20] (A)	O-acyltransferase WSD1 OS=Arabidopsis thaliana GN=WSD1 PE=2 SV=1	Wax ester synthase-like Acyl-CoA acyltransferase domain	O-acyltransferase WSD1 [Triticum urartu]
TraesCS3D02G241000	Molecular Function: catalytic activity (GO:0003824),Biological Process: metabolic process (GO:0008152)	1,4-dihydroxy-2-naphthoyl-CoA synthase, peroxisomal; K01661 naphthoate synthase [EC:4.1.3.36] (A)	1,4-dihydroxy-2-naphthoyl-CoA synthase, peroxisomal OS=Arabidopsis thaliana GN=MENB PE=1 SV=2	Enoyl-CoA hydratase/isomerase	Naphthoate synthase [Aegilops tauschii]	TraesCS3D02G194300	Molecular Function: oxidoreductase activity (GO:0016491),Molecular Function: metal ion binding (GO:0046872),Biological Process: oxidation-reduction process (GO:0055114)	magnesium-protoporphyrin IX monomethyl ester [oxidative] cyclase, chloroplastic; K04035 magnesium-protoporphyrin IX monomethyl ester (oxidative) cyclase [EC:1.14.13.81] (A)	Magnesium-protoporphyrin IX monomethyl ester [oxidative] cyclase, chloroplastic OS=Hordeum vulgare GN=CRD1 PE=1 SV=1	Rubrerythrin	unnamed protein product [Triticum aestivum]	TraesCS3A02G311900	--	--	Lachrymatory-factor synthase OS=Allium cepa GN=LFS PE=1 SV=1	Polyketide cyclase / dehydrase and lipid transport	unnamed protein product [Triticum aestivum]
TraesCS3D02G248000	Molecular Function: catalytic activity (GO:0003824),Molecular Function: alpha-amylase activity (GO:0004556),Molecular Function: calcium ion binding (GO:0005509),Biological Process: carbohydrate metabolic process (GO:0005975),Molecular Function: cation binding (GO:0043169)	uncharacterized LOC18428021; K01176 alpha-amylase [EC:3.2.1.1] (A)	Alpha-amylase 3, chloroplastic OS=Arabidopsis thaliana GN=AMY3 PE=2 SV=1	Alpha amylase, catalytic domain	Alpha-amylase [Aegilops tauschii]	TraesCS3D02G211700	Biological Process: carotenoid biosynthetic process (GO:0016117),Molecular Function: oxidoreductase activity, acting on paired donors, with incorporation or reduction of molecular oxygen (GO:0016705)	lycopene epsilon cyclase, chloroplastic; K06444 lycopene epsilon-cyclase [EC:5.5.1.18] (A)	Lycopene epsilon cyclase, chloroplastic OS=Arabidopsis thaliana GN=LUT2 PE=1 SV=2	Lycopene cyclase protein	lycopene epsilon cyclase 3D [Triticum aestivum]	TraesCS3A02G315800	Molecular Function: diacylglycerol kinase activity (GO:0004143),Biological Process: protein kinase C-activating G-protein coupled receptor signaling pathway (GO:0007205)	diacylglycerol kinase 5-like; K00901 diacylglycerol kinase (ATP) [EC:2.7.1.107] (A)	Diacylglycerol kinase 5 OS=Arabidopsis thaliana GN=DGK5 PE=2 SV=1	Diacylglycerol kinase catalytic domain	Diacylglycerol kinase iota [Triticum urartu]
TraesCS3D02G253900	--	--	Protein PLASTID TRANSCRIPTIONALLY ACTIVE 7 OS=Arabidopsis thaliana GN=PTAC7 PE=1 SV=1	--	hypothetical protein F775_07455 [Aegilops tauschii]	TraesCS3D02G214600	--	--	--	Chlorophyll A-B binding protein	predicted protein [Hordeum vulgare subsp. vulgare]	TraesCS3A02G318500	--	--	--	--	hypothetical protein TRIUR3_34457 [Triticum urartu]
TraesCS3D02G255200	Biological Process: isoprenoid biosynthetic process (GO:0008299)	farnesyl pyrophosphate synthase-like; K00787 farnesyl diphosphate synthase [EC:2.5.1.1 2.5.1.10] (A)	Farnesyl pyrophosphate synthase OS=Zea mays GN=FPS PE=2 SV=1	Polyprenyl synthetase	farnesyl pyrophosphate synthase [Triticum aestivum]	TraesCS3D02G217800	Molecular Function: nucleic acid binding (GO:0003676),Molecular Function: chromatin binding (GO:0003682),Molecular Function: zinc ion binding (GO:0008270)	hypothetical protein; K08869 aarF domain-containing kinase (A)	Transcription factor DIVARICATA OS=Antirrhinum majus GN=DIVARICATA PE=2 SV=1	Myb-like DNA-binding domain	Myb-like protein J [Aegilops tauschii]	TraesCS3A02G321700	Molecular Function: DNA binding (GO:0003677),Cellular Component: nucleus (GO:0005634),Biological Process: DNA-dependent transcription, initiation (GO:0006352),Biological Process: histone modification (GO:0016570)	40S ribosomal protein S15-4-like; K02958 small subunit ribosomal protein S15e (A)	--	Plus-3 domain	unnamed protein product [Triticum aestivum]
TraesCS3D02G256100	Cellular Component: integral to membrane (GO:0016021)	bidirectional sugar transporter SWEET2b; K15382 solute carrier family 50 (sugar transporter) (A)	Bidirectional sugar transporter SWEET2b OS=Oryza sativa subsp. japonica GN=SWEET2B PE=2 SV=1	Sugar efflux transporter for intercellular exchange	Protein RUPTURED POLLEN GRAIN 1 [Aegilops tauschii]	TraesCS3D02G223300	Molecular Function: carbonate dehydratase activity (GO:0004089),Molecular Function: zinc ion binding (GO:0008270)	carbonic anhydrase, chloroplastic; K01673 carbonic anhydrase [EC:4.2.1.1] (A)	Carbonic anhydrase, chloroplastic OS=Hordeum vulgare PE=2 SV=1	Carbonic anhydrase	unnamed protein product [Triticum aestivum]	TraesCS3A02G327000	--	--	--	Domain of unknown function (DUF4228)	hypothetical protein F775_08421 [Aegilops tauschii]
TraesCS3D02G271800	Molecular Function: structural constituent of ribosome (GO:0003735),Cellular Component: ribosome (GO:0005840),Biological Process: translation (GO:0006412)	50S ribosomal protein L13, chloroplastic; K02871 large subunit ribosomal protein L13 (A)	50S ribosomal protein L13, chloroplastic OS=Arabidopsis thaliana GN=RPL13 PE=2 SV=1	Ribosomal protein L13	PREDICTED: 50S ribosomal protein L13, chloroplastic [Setaria italica]	TraesCS3D02G238300	Molecular Function: sequence-specific DNA binding transcription factor activity (GO:0003700),Biological Process: regulation of transcription, DNA-dependent (GO:0006355),Molecular Function: sequence-specific DNA binding (GO:0043565)	hypothetical protein; K16225 probable WRKY transcription factor 52 (A)	Probable WRKY transcription factor 53 OS=Arabidopsis thaliana GN=WRKY53 PE=1 SV=1	WRKY DNA -binding domain	Putative WRKY transcription factor 53 [Aegilops tauschii]	TraesCS3A02G342900	Molecular Function: iron ion binding (GO:0005506),Molecular Function: electron carrier activity (GO:0009055),Molecular Function: oxidoreductase activity, acting on paired donors, with incorporation or reduction of molecular oxygen (GO:0016705),Molecular Function: heme binding (GO:0020037),Biological Process: oxidation-reduction process (GO:0055114)	trans-cinnamate 4-monooxygenase; K00487 trans-cinnamate 4-monooxygenase [EC:1.14.13.11] (A)	Trans-cinnamate 4-monooxygenase OS=Glycine max GN=CYP73A11 PE=2 SV=1	Cytochrome P450	predicted protein [Hordeum vulgare subsp. vulgare]
TraesCS3D02G281800	Cellular Component: integral to membrane (GO:0016021)	protein Mpv17; K13348 protein Mpv17 (A)	Protein Mpv17 OS=Danio rerio GN=mpv17 PE=2 SV=1	Mpv17 / PMP22 family	unnamed protein product [Triticum aestivum]	TraesCS3D02G240800	Molecular Function: structural constituent of ribosome (GO:0003735),Cellular Component: intracellular (GO:0005622),Cellular Component: ribosome (GO:0005840),Biological Process: translation (GO:0006412)	50S ribosomal protein L12-1, chloroplastic; K02935 large subunit ribosomal protein L7/L12 (A)	50S ribosomal protein L12-2, chloroplastic OS=Secale cereale GN=RPL12-2 PE=2 SV=1	Ribosomal protein L7/L12 C-terminal domain	50S ribosomal protein L12-2, chloroplastic [Aegilops tauschii]	TraesCS3A02G344000	Cellular Component: membrane (GO:0016020)	--	Protein FATTY ACID EXPORT 3, chloroplastic OS=Arabidopsis thaliana GN=FAX3 PE=2 SV=2	Transmembrane proteins 14C	hypothetical protein TRIUR3_17400 [Triticum urartu]
TraesCS3D02G304900	Molecular Function: diacylglycerol O-acyltransferase activity (GO:0004144),Biological Process: glycerolipid biosynthetic process (GO:0045017)	O-acyltransferase WSD1-like; K15406 wax-ester synthase / diacylglycerol O-acyltransferase [EC:2.3.1.75 2.3.1.20] (A)	O-acyltransferase WSD1 OS=Arabidopsis thaliana GN=WSD1 PE=2 SV=1	Wax ester synthase-like Acyl-CoA acyltransferase domain	O-acyltransferase WSD1 [Triticum urartu]	TraesCS3D02G252700	Molecular Function: protein dimerization activity (GO:0046983)	APTX; adenylylsulfate sulfohydrolase; K10863 aprataxin [EC:3.-.-.-] (A)	Transcription factor bHLH87 OS=Arabidopsis thaliana GN=BHLH87 PE=2 SV=1	--	unnamed protein product [Triticum aestivum]	TraesCS3A02G348600	Molecular Function: catalytic activity (GO:0003824),Biological Process: cellular metabolic process (GO:0044237),Molecular Function: coenzyme binding (GO:0050662)	cinnamoyl-CoA reductase 1-like; K09753 cinnamoyl-CoA reductase [EC:1.2.1.44] (A)	Cinnamoyl-CoA reductase 1 OS=Arabidopsis thaliana GN=CCR1 PE=1 SV=1	NAD dependent epimerase/dehydratase family	predicted protein [Hordeum vulgare subsp. vulgare]
TraesCS3D02G325800	Molecular Function: structural constituent of ribosome (GO:0003735),Cellular Component: intracellular (GO:0005622),Cellular Component: ribosome (GO:0005840),Biological Process: translation (GO:0006412)	50S ribosomal protein L34, chloroplastic-like; K02914 large subunit ribosomal protein L34 (A)	50S ribosomal protein L34, chloroplastic OS=Arabidopsis thaliana GN=RPL34 PE=2 SV=1	Ribosomal protein L34	unnamed protein product [Triticum aestivum]	TraesCS3D02G253900	--	--	Protein PLASTID TRANSCRIPTIONALLY ACTIVE 7 OS=Arabidopsis thaliana GN=PTAC7 PE=1 SV=1	--	hypothetical protein F775_07455 [Aegilops tauschii]	TraesCS3A02G349900	Molecular Function: oxidoreductase activity (GO:0016491),Biological Process: oxidation-reduction process (GO:0055114)	internal alternative NAD(P)H-ubiquinone oxidoreductase A1, mitochondrial-like; K17871 NADH:ubiquinone reductase (non-electrogenic) [EC:1.6.5.9] (A)	Internal alternative NAD(P)H-ubiquinone oxidoreductase A1, mitochondrial OS=Arabidopsis thaliana GN=NDA1 PE=2 SV=1	Pyridine nucleotide-disulphide oxidoreductase	predicted protein [Hordeum vulgare subsp. vulgare]
TraesCS3D02G346700	Biological Process: base-excision repair (GO:0006284),Molecular Function: DNA-3-methyladenine glycosylase activity (GO:0008725)	uncharacterized LOC102719138; K01246 DNA-3-methyladenine glycosylase I [EC:3.2.2.20] (A)	Probable GMP synthase [glutamine-hydrolyzing] OS=Helicobacter hepaticus (strain ATCC 51449 / 3B1) GN=guaA PE=3 SV=1	Methyladenine glycosylase	unnamed protein product [Triticum aestivum]	TraesCS3D02G256200	--	--	--	--	hypothetical protein F775_09538 [Aegilops tauschii]	TraesCS3A02G352700	Biological Process: base-excision repair (GO:0006284),Molecular Function: DNA-3-methyladenine glycosylase activity (GO:0008725)	uncharacterized LOC102719138; K01246 DNA-3-methyladenine glycosylase I [EC:3.2.2.20] (A)	Probable GMP synthase [glutamine-hydrolyzing] OS=Helicobacter hepaticus (strain ATCC 51449 / 3B1) GN=guaA PE=3 SV=1	Methyladenine glycosylase	unnamed protein product [Triticum aestivum]
TraesCS3D02G354300	Cellular Component: photosystem II (GO:0009523),Cellular Component: oxygen evolving complex (GO:0009654),Biological Process: photosynthesis (GO:0015979),Cellular Component: membrane (GO:0016020)	Os01g0938100; Photosystem II protein Psb28, class 1 domain containing protein.; K08903 photosystem II 13kDa protein (A)	Photosystem II reaction center PSB28 protein, chloroplastic OS=Oryza sativa subsp. japonica GN=PSB28 PE=2 SV=2	Psb28 protein	predicted protein [Hordeum vulgare subsp. vulgare]	TraesCS3D02G271800	Molecular Function: structural constituent of ribosome (GO:0003735),Cellular Component: ribosome (GO:0005840),Biological Process: translation (GO:0006412)	50S ribosomal protein L13, chloroplastic; K02871 large subunit ribosomal protein L13 (A)	50S ribosomal protein L13, chloroplastic OS=Arabidopsis thaliana GN=RPL13 PE=2 SV=1	Ribosomal protein L13	PREDICTED: 50S ribosomal protein L13, chloroplastic [Setaria italica]	TraesCS3A02G355500	Biological Process: cation transport (GO:0006812),Molecular Function: cation transmembrane transporter activity (GO:0008324),Cellular Component: integral to membrane (GO:0016021),Biological Process: transmembrane transport (GO:0055085)	--	Metal tolerance protein 5 OS=Oryza sativa subsp. japonica GN=MTP5 PE=2 SV=1	Cation efflux family	unnamed protein product [Triticum aestivum]
TraesCS3D02G358700	--	Nucleolysin TIAR; K13201 nucleolysin TIA-1/TIAR (A)	Heme-binding-like protein At3g10130, chloroplastic OS=Arabidopsis thaliana GN=At3g10130 PE=2 SV=1	SOUL heme-binding protein	hypothetical protein F775_29949 [Aegilops tauschii]	TraesCS3D02G296900	--	--	Protein CURVATURE THYLAKOID 1C, chloroplastic OS=Arabidopsis thaliana GN=CURT1C PE=1 SV=1	CAAD domains of cyanobacterial aminoacyl-tRNA synthetase	hypothetical protein F775_26673 [Aegilops tauschii]	TraesCS3A02G356700	--	--	Protein UPSTREAM OF FLC OS=Arabidopsis thaliana GN=UFC PE=2 SV=1	Domain of unknown function (DUF966)	predicted protein [Hordeum vulgare subsp. vulgare]
TraesCS3D02G374200	--	photosystem II 22 kDa protein, chloroplastic; K03542 photosystem II 22kDa protein (A)	Photosystem II 22 kDa protein, chloroplastic OS=Spinacia oleracea GN=PSBS PE=1 SV=1	Chlorophyll A-B binding protein	predicted protein [Hordeum vulgare subsp. vulgare]	TraesCS3D02G304900	Molecular Function: diacylglycerol O-acyltransferase activity (GO:0004144),Biological Process: glycerolipid biosynthetic process (GO:0045017)	O-acyltransferase WSD1-like; K15406 wax-ester synthase / diacylglycerol O-acyltransferase [EC:2.3.1.75 2.3.1.20] (A)	O-acyltransferase WSD1 OS=Arabidopsis thaliana GN=WSD1 PE=2 SV=1	Wax ester synthase-like Acyl-CoA acyltransferase domain	O-acyltransferase WSD1 [Triticum urartu]	TraesCS3A02G374100	--	--	--	--	unnamed protein product [Triticum aestivum]
TraesCS3D02G391600	Molecular Function: protein kinase activity (GO:0004672),Molecular Function: protein tyrosine kinase activity (GO:0004713),Molecular Function: ATP binding (GO:0005524),Biological Process: protein phosphorylation (GO:0006468)	probable inactive receptor kinase At2g26730; K04730 interleukin-1 receptor-associated kinase 1 [EC:2.7.11.1] (A)	Probable inactive receptor kinase At2g26730 OS=Arabidopsis thaliana GN=At2g26730 PE=1 SV=1	Leucine rich repeat N-terminal domain	unnamed protein product [Triticum aestivum]	TraesCS3D02G310200	Molecular Function: catalytic activity (GO:0003824),Molecular Function: UDP-N-acetylmuramate dehydrogenase activity (GO:0008762),Biological Process: cytokinin metabolic process (GO:0009690),Molecular Function: oxidoreductase activity (GO:0016491),Molecular Function: oxidoreductase activity, acting on CH-OH group of donors (GO:0016614),Molecular Function: cytokinin dehydrogenase activity (GO:00191…	cytokinin dehydrogenase 5; K00279 cytokinin dehydrogenase [EC:1.5.99.12] (A)	Cytokinin dehydrogenase 5 OS=Oryza sativa subsp. japonica GN=CKX5 PE=2 SV=1	FAD binding domain	unnamed protein product [Triticum aestivum]	TraesCS3A02G376300	Molecular Function: protein kinase activity (GO:0004672),Molecular Function: protein tyrosine kinase activity (GO:0004713),Molecular Function: ATP binding (GO:0005524),Biological Process: protein phosphorylation (GO:0006468)	serine/threonine-protein kinase Nek5-like; K08857 NIMA (never in mitosis gene a)-related kinase [EC:2.7.11.1] (A)	Serine/threonine-protein kinase Nek5 OS=Oryza sativa subsp. japonica GN=NEK5 PE=3 SV=1	Protein kinase domain	Serine/threonine-protein kinase Nek5 [Triticum urartu]
TraesCS3D02G392600	--	--	Calcium sensing receptor, chloroplastic OS=Arabidopsis thaliana GN=CAS PE=1 SV=1	Rhodanese-like domain	predicted protein, partial [Hordeum vulgare subsp. vulgare]	TraesCS3D02G325800	Molecular Function: structural constituent of ribosome (GO:0003735),Cellular Component: intracellular (GO:0005622),Cellular Component: ribosome (GO:0005840),Biological Process: translation (GO:0006412)	50S ribosomal protein L34, chloroplastic-like; K02914 large subunit ribosomal protein L34 (A)	50S ribosomal protein L34, chloroplastic OS=Arabidopsis thaliana GN=RPL34 PE=2 SV=1	Ribosomal protein L34	unnamed protein product [Triticum aestivum]	TraesCS3A02G395400	Molecular Function: triglyceride lipase activity (GO:0004806),Biological Process: lipid metabolic process (GO:0006629)	sn1-specific diacylglycerol lipase beta-like; K13806 sn1-specific diacylglycerol lipase [EC:3.1.1.-] (A)	Sn1-specific diacylglycerol lipase alpha OS=Homo sapiens GN=DAGLA PE=1 SV=3	Lipase (class 3)	Sn1-specific diacylglycerol lipase alpha [Aegilops tauschii]
TraesCS3D02G399700	--	Epoxide hydrolase; K13703 abhydrolase domain-containing protein 11 (A)	Alpha/beta hydrolase domain-containing protein 11 OS=Danio rerio GN=abhd11 PE=2 SV=1	Alpha/beta hydrolase family	predicted protein [Hordeum vulgare subsp. vulgare]	TraesCS3D02G346700	Biological Process: base-excision repair (GO:0006284),Molecular Function: DNA-3-methyladenine glycosylase activity (GO:0008725)	uncharacterized LOC102719138; K01246 DNA-3-methyladenine glycosylase I [EC:3.2.2.20] (A)	Probable GMP synthase [glutamine-hydrolyzing] OS=Helicobacter hepaticus (strain ATCC 51449 / 3B1) GN=guaA PE=3 SV=1	Methyladenine glycosylase	unnamed protein product [Triticum aestivum]	TraesCS3A02G398500	--	--	Calcium sensing receptor, chloroplastic OS=Arabidopsis thaliana GN=CAS PE=1 SV=1	Rhodanese-like domain	predicted protein, partial [Hordeum vulgare subsp. vulgare]
TraesCS3D02G418400	Molecular Function: metal ion binding (GO:0046872)	Os06g0520600; K03260 translation initiation factor 4G (A)	Zinc finger CCCH domain-containing protein 12 OS=Oryza sativa subsp. japonica GN=Os01g0917400 PE=2 SV=2	Zinc finger C-x8-C-x5-C-x3-H type (and similar)	Zinc finger CCCH domain-containing protein 12 [Triticum urartu]	TraesCS3D02G347900	Molecular Function: peroxidase activity (GO:0004601),Molecular Function: calcium ion binding (GO:0005509),Cellular Component: membrane (GO:0016020),Molecular Function: oxidoreductase activity (GO:0016491),Molecular Function: oxidoreductase activity, acting on NAD(P)H, oxygen as acceptor (GO:0050664),Biological Process: oxidation-reduction process (GO:0055114)	putative respiratory burst oxidase homolog protein H; K13411 dual oxidase [EC:1.6.3.1 1.11.1.-] (A)	Putative respiratory burst oxidase homolog protein H OS=Arabidopsis thaliana GN=RBOHH PE=3 SV=1	EF-hand domain	predicted protein [Hordeum vulgare subsp. vulgare]	TraesCS3A02G404500	--	Epoxide hydrolase; K13703 abhydrolase domain-containing protein 11 (A)	Alpha/beta hydrolase domain-containing protein 11 OS=Danio rerio GN=abhd11 PE=2 SV=1	Alpha/beta hydrolase family	PREDICTED: abhydrolase domain-containing protein C22H12.03 [Brachypodium distachyon]
TraesCS3D02G426300	--	rhodanese-like domain-containing protein 4, chloroplastic; K17525 chitinase domain-containing protein 1 (A)	Rhodanese-like domain-containing protein 4, chloroplastic OS=Arabidopsis thaliana GN=STR4 PE=1 SV=2	--	PREDICTED: rhodanese-like domain-containing protein 4, chloroplastic [Brachypodium distachyon]	TraesCS3D02G358700	--	Nucleolysin TIAR; K13201 nucleolysin TIA-1/TIAR (A)	Heme-binding-like protein At3g10130, chloroplastic OS=Arabidopsis thaliana GN=At3g10130 PE=2 SV=1	SOUL heme-binding protein	hypothetical protein F775_29949 [Aegilops tauschii]	TraesCS3A02G407200	Cellular Component: membrane (GO:0016020),Molecular Function: oxidoreductase activity, acting on NAD(P)H, quinone or similar compound as acceptor (GO:0016655),Biological Process: oxidation-reduction process (GO:0055114)	--	NAD(P)H-quinone oxidoreductase subunit N, chloroplastic OS=Arabidopsis thaliana GN=ndhN PE=2 SV=1	NADH-quinone oxidoreductase cyanobacterial subunit N	unnamed protein product [Triticum aestivum]
TraesCS3D02G483200	Molecular Function: calcium ion binding (GO:0005509)	Os01g0949500; K13448 calcium-binding protein CML (A)	Probable calcium-binding protein CML10 OS=Oryza sativa subsp. japonica GN=CML10 PE=2 SV=1	EF-hand domain pair	unnamed protein product [Triticum aestivum]	TraesCS3D02G367600	--	--	--	--	hypothetical protein F775_31611 [Aegilops tauschii]	TraesCS3A02G417100	Molecular Function: nucleotide binding (GO:0000166),Molecular Function: ATP binding (GO:0005524),Biological Process: transport (GO:0006810),Cellular Component: integral to membrane (GO:0016021),Molecular Function: ATPase activity (GO:0016887),Molecular Function: nucleoside-triphosphatase activity (GO:0017111),Molecular Function: ATPase activity, coupled to transmembrane movement of substances (GO…	ABC transporter B family member 26, chloroplastic; K05656 ATP-binding cassette, subfamily B (MDR/TAP), member 9 (A)	ABC transporter B family member 26, chloroplastic OS=Arabidopsis thaliana GN=ABCB26 PE=2 SV=1	ABC transporter transmembrane region	unnamed protein product [Triticum aestivum]
TraesCS3D02G484800	Biological Process: phytochromobilin biosynthetic process (GO:0010024),Molecular Function: oxidoreductase activity, acting on the CH-CH group of donors, iron-sulfur protein as acceptor (GO:0016636),Molecular Function: cobalt ion binding (GO:0050897),Biological Process: oxidation-reduction process (GO:0055114)	phytochromobilin:ferredoxin oxidoreductase, chloroplastic; K08101 phytochromobilin:ferredoxin oxidoreductase [EC:1.3.7.4] (A)	Phytochromobilin:ferredoxin oxidoreductase, chloroplastic OS=Arabidopsis thaliana GN=HY2 PE=2 SV=1	Ferredoxin-dependent bilin reductase	Phytochromobilin:ferredoxin oxidoreductase, chloroplastic [Aegilops tauschii]	TraesCS3D02G369100	Molecular Function: protein kinase activity (GO:0004672),Molecular Function: protein tyrosine kinase activity (GO:0004713),Molecular Function: ATP binding (GO:0005524),Biological Process: protein phosphorylation (GO:0006468)	serine/threonine-protein kinase Nek5-like; K08857 NIMA (never in mitosis gene a)-related kinase [EC:2.7.11.1] (A)	Serine/threonine-protein kinase Nek5 OS=Oryza sativa subsp. japonica GN=NEK5 PE=3 SV=1	Protein kinase domain	Serine/threonine-protein kinase Nek5 [Aegilops tauschii]	TraesCS3A02G417200	Biological Process: metabolic process (GO:0008152),Molecular Function: oxidoreductase activity (GO:0016491),Biological Process: oxidation-reduction process (GO:0055114)	aldehyde dehydrogenase family 2 member C4-like; K12355 coniferyl-aldehyde dehydrogenase [EC:1.2.1.68] (A)	Aldehyde dehydrogenase family 2 member C4 OS=Arabidopsis thaliana GN=ALDH2C4 PE=1 SV=2	Aldehyde dehydrogenase family	Aldehyde dehydrogenase family 2 member C4 [Triticum urartu]
TraesCS3D02G514700	Biological Process: metabolic process (GO:0008152),Molecular Function: transferase activity, transferring hexosyl groups (GO:0016758)	UDP-glycosyltransferase 76C4-like; K00699 glucuronosyltransferase [EC:2.4.1.17] (A)	DIMBOA UDP-glucosyltransferase BX8 OS=Zea mays GN=Bx8 PE=1 SV=1	UDP-glucoronosyl and UDP-glucosyl transferase	PREDICTED: DIMBOA UDP-glucosyltransferase BX8-like [Brachypodium distachyon]	TraesCS3D02G370700	Biological Process: carbohydrate metabolic process (GO:0005975),Molecular Function: fructose 1,6-bisphosphate 1-phosphatase activity (GO:0042132),Molecular Function: phosphoric ester hydrolase activity (GO:0042578)	fructose-1,6-bisphosphatase, cytosolic; K03841 fructose-1,6-bisphosphatase I [EC:3.1.3.11] (A)	Fructose-1,6-bisphosphatase, cytosolic OS=Saccharum hybrid GN=CFBP PE=2 SV=2	Fructose-1-6-bisphosphatase, N-terminal domain	fructose-1,6-bisphosphatase, cytosolic,putative,expressed [Triticum aestivum]	TraesCS3A02G418300	--	--	--	Uncharacterized conserved protein (DUF2358)	conserved hypothetical protein, expressed [Triticum aestivum]
TraesCS3D02G538500	--	pectin acetylesterase 5-like; K19882 O-palmitoleoyl-L-serine hydrolase [EC:3.1.1.98] (A)	Pectin acetylesterase 5 OS=Arabidopsis thaliana GN=PAE5 PE=2 SV=1	Pectinacetylesterase	predicted protein [Hordeum vulgare subsp. vulgare]	TraesCS3D02G374200	--	photosystem II 22 kDa protein, chloroplastic; K03542 photosystem II 22kDa protein (A)	Photosystem II 22 kDa protein, chloroplastic OS=Spinacia oleracea GN=PSBS PE=1 SV=1	Chlorophyll A-B binding protein	predicted protein [Hordeum vulgare subsp. vulgare]	TraesCS3A02G418400	Biological Process: glycerol ether metabolic process (GO:0006662),Molecular Function: electron carrier activity (GO:0009055),Molecular Function: protein disulfide oxidoreductase activity (GO:0015035),Biological Process: cell redox homeostasis (GO:0045454)	thioredoxin F, chloroplastic; K03671 thioredoxin 1 (A)	Thioredoxin F, chloroplastic OS=Oryza sativa subsp. japonica GN=Os01g0913000 PE=2 SV=1	Thioredoxin	thioredoxin F-type, chloroplast precursor,putative, expressed [Triticum aestivum]
						TraesCS3D02G392600	--	--	Calcium sensing receptor, chloroplastic OS=Arabidopsis thaliana GN=CAS PE=1 SV=1	Rhodanese-like domain	predicted protein, partial [Hordeum vulgare subsp. vulgare]	TraesCS3A02G426800	Biological Process: fatty acid metabolic process (GO:0006631),Molecular Function: acyl-[acyl-carrier-protein] desaturase activity (GO:0045300),Biological Process: oxidation-reduction process (GO:0055114)	stearoyl-[acyl-carrier-protein] 9-desaturase 2, chloroplastic; K03921 acyl-[acyl-carrier-protein] desaturase [EC:1.14.19.2 1.14.19.11 1.14.19.26] (A)	Acyl-[acyl-carrier-protein] desaturase 2, chloroplastic OS=Oryza sativa subsp. japonica GN=SSI2 PE=2 SV=1	Fatty acid desaturase	Acyl-(acyl-carrier-protein) desaturase, chloroplastic [Aegilops tauschii]
						TraesCS3D02G426300	--	rhodanese-like domain-containing protein 4, chloroplastic; K17525 chitinase domain-containing protein 1 (A)	Rhodanese-like domain-containing protein 4, chloroplastic OS=Arabidopsis thaliana GN=STR4 PE=1 SV=2	--	PREDICTED: rhodanese-like domain-containing protein 4, chloroplastic [Brachypodium distachyon]	TraesCS3A02G477000	Molecular Function: oxidoreductase activity (GO:0016491),Molecular Function: oxidoreductase activity, acting on paired donors, with incorporation or reduction of molecular oxygen, 2-oxoglutarate as one donor, and incorporation of one atom each of oxygen into both donors (GO:0016706),Biological Process: oxidation-reduction process (GO:0055114)	feruloyl CoA ortho-hydroxylase 1-like; K06892 feruloyl-CoA ortho-hydroxylase [EC:1.14.11.-] (A)	Protein SRG1 OS=Arabidopsis thaliana GN=SRG1 PE=2 SV=1	2OG-Fe(II) oxygenase superfamily	Protein SRG1 [Aegilops tauschii]
						TraesCS3D02G428300	Molecular Function: structural constituent of ribosome (GO:0003735),Cellular Component: intracellular (GO:0005622),Cellular Component: ribosome (GO:0005840),Biological Process: translation (GO:0006412)	50S ribosomal protein L27, chloroplastic; K02899 large subunit ribosomal protein L27 (A)	50S ribosomal protein L27, chloroplastic OS=Oryza sativa subsp. japonica GN=RPL27 PE=2 SV=1	Ribosomal L27 protein	unnamed protein product [Triticum aestivum]	TraesCS3A02G484800	Molecular Function: catalytic activity (GO:0003824),Molecular Function: acetyl-CoA carboxylase activity (GO:0003989),Molecular Function: biotin carboxylase activity (GO:0004075),Molecular Function: ATP binding (GO:0005524),Biological Process: fatty acid biosynthetic process (GO:0006633),Biological Process: metabolic process (GO:0008152),Molecular Function: ligase activity (GO:0016874),Molecular F…	acetyl-CoA carboxylase 1; K11262 acetyl-CoA carboxylase / biotin carboxylase 1 [EC:6.4.1.2 6.3.4.14] (A)	Acetyl-CoA carboxylase 1 OS=Oryza sativa subsp. japonica GN=ACC1 PE=3 SV=1	Biotin-requiring enzyme	cytosolic acetyl-CoA carboxylase [Triticum aestivum]
						TraesCS3D02G483200	Molecular Function: calcium ion binding (GO:0005509)	Os01g0949500; K13448 calcium-binding protein CML (A)	Probable calcium-binding protein CML10 OS=Oryza sativa subsp. japonica GN=CML10 PE=2 SV=1	EF-hand domain pair	unnamed protein product [Triticum aestivum]	TraesCS3A02G498700	Molecular Function: triglyceride lipase activity (GO:0004806),Biological Process: lipid metabolic process (GO:0006629)	phospholipase A(1) DAD1, chloroplastic; K16818 phospholipase A1 [EC:3.1.1.32] (A)	Phospholipase A1-Igamma1, chloroplastic OS=Arabidopsis thaliana GN=At1g06800 PE=1 SV=2	Lipase (class 3)	unnamed protein product [Triticum aestivum]
						TraesCS3D02G485100	--	proline synthase co-transcribed bacterial homolog protein; K06997 PLP dependent protein (A)	Proline synthase co-transcribed bacterial homolog protein OS=Mus musculus GN=Prosc PE=1 SV=1	Alanine racemase, N-terminal domain	PREDICTED: proline synthase co-transcribed bacterial homolog protein-like [Brachypodium distachyon]	TraesCS3A02G506200	Molecular Function: chlorophyllide a oxygenase [overall] activity (GO:0010277),Molecular Function: oxidoreductase activity (GO:0016491),Molecular Function: 2 iron, 2 sulfur cluster binding (GO:0051537),Biological Process: oxidation-reduction process (GO:0055114)	chlorophyllide a oxygenase, chloroplastic; K13600 chlorophyllide a oxygenase [EC:1.14.13.122] (A)	Chlorophyllide a oxygenase, chloroplastic OS=Oryza sativa subsp. japonica GN=CAO PE=2 SV=1	Rieske [2Fe-2S] domain	chlorophyllide a oxygenase [Hordeum vulgare]
						TraesCS3D02G539900	Molecular Function: magnesium ion binding (GO:0000287),Molecular Function: inorganic diphosphatase activity (GO:0004427),Cellular Component: cytoplasm (GO:0005737),Biological Process: phosphate-containing compound metabolic process (GO:0006796)	soluble inorganic pyrophosphatase 4; K01507 inorganic pyrophosphatase [EC:3.6.1.1] (A)	Soluble inorganic pyrophosphatase 4 OS=Arabidopsis thaliana GN=PPA4 PE=1 SV=1	Inorganic pyrophosphatase	Soluble inorganic pyrophosphatase [Aegilops tauschii]	TraesCS3A02G533300	--	pectin acetylesterase 5-like; K19882 O-palmitoleoyl-L-serine hydrolase [EC:3.1.1.98] (A)	Pectin acetylesterase 5 OS=Arabidopsis thaliana GN=PAE5 PE=2 SV=1	Pectinacetylesterase	predicted protein [Hordeum vulgare subsp. vulgare]
												TraesCS3A02G533600	--	pectin acetylesterase 5-like; K19882 O-palmitoleoyl-L-serine hydrolase [EC:3.1.1.98] (A)	Pectin acetylesterase 5 OS=Arabidopsis thaliana GN=PAE5 PE=2 SV=1	Pectinacetylesterase	predicted protein [Hordeum vulgare subsp. vulgare]
												TraesCS3B02G003100	--	--	--	--	unnamed protein product [Triticum aestivum]
												TraesCS3B02G013300	--	--	Protein WVD2-like 1 OS=Arabidopsis thaliana GN=WDL1 PE=1 SV=1	Targeting protein for Xklp2 (TPX2)	Targeting protein for Xklp2 domain containing protein, expressed [Triticum aestivum]
												TraesCS3B02G018400	Molecular Function: protein dimerization activity (GO:0046983)	hypothetical protein; K13422 transcription factor MYC2 (A)	Transcription factor bHLH35 OS=Arabidopsis thaliana GN=BHLH35 PE=2 SV=1	Helix-loop-helix DNA-binding domain	unnamed protein product [Triticum aestivum]
												TraesCS3B02G022000	Molecular Function: transferase activity, transferring glycosyl groups (GO:0016757)	uncharacterized protein LOC103974223; K18134 protein O-GlcNAc transferase [EC:2.4.1.255] (A)	Protein O-linked-mannose beta-1,4-N-acetylglucosaminyltransferase 2 OS=Takifugu rubripes GN=pomgnt2 PE=2 SV=1	Protein of unknown function (DUF563)	unnamed protein product [Triticum aestivum]
												TraesCS3B02G026700	Cellular Component: membrane (GO:0016020)	probable fructose-bisphosphate aldolase 3, chloroplastic; K01623 fructose-bisphosphate aldolase, class I [EC:4.1.2.13] (A)	WAT1-related protein At3g18200 OS=Arabidopsis thaliana GN=At3g18200 PE=2 SV=1	EamA-like transporter family	unnamed protein product [Triticum aestivum]
												TraesCS3B02G039600	Molecular Function: nucleic acid binding (GO:0003676),Molecular Function: endonuclease activity (GO:0004519),Biological Process: DNA catabolic process (GO:0006308)	AO090001000075; nuclease S1; K05986 nuclease S1 [EC:3.1.30.1] (A)	Endonuclease 2 OS=Arabidopsis thaliana GN=ENDO2 PE=1 SV=1	S1/P1 Nuclease	unnamed protein product [Triticum aestivum]
												TraesCS3B02G123100	--	--	Protein YLS9 OS=Arabidopsis thaliana GN=YLS9 PE=2 SV=1	Late embryogenesis abundant protein	putative harpin-induced protein [Triticum aestivum]
												TraesCS3B02G124200	--	--	--	--	predicted protein [Hordeum vulgare subsp. vulgare]
												TraesCS3B02G128000	Molecular Function: malic enzyme activity (GO:0004470),Biological Process: malate metabolic process (GO:0006108),Molecular Function: oxidoreductase activity, acting on the CH-OH group of donors, NAD or NADP as acceptor (GO:0016616),Molecular Function: malate dehydrogenase (oxaloacetate-decarboxylating) activity (GO:0016619),Molecular Function: NAD binding (GO:0051287),Biological Process: oxidatio…	Os01g0188400; K00029 malate dehydrogenase (oxaloacetate-decarboxylating)(NADP+) [EC:1.1.1.40] (A)	NADP-dependent malic enzyme, chloroplastic OS=Oryza sativa subsp. japonica GN=ME6 PE=2 SV=2	Malic enzyme, N-terminal domain	unnamed protein product [Triticum aestivum]
												TraesCS3B02G160300	--	--	Lachrymatory-factor synthase OS=Allium cepa GN=LFS PE=1 SV=1	Polyketide cyclase / dehydrase and lipid transport	unnamed protein product [Triticum aestivum]
												TraesCS3B02G163100	--	--	Protein trichome birefringence-like 38 OS=Arabidopsis thaliana GN=TBL38 PE=2 SV=1	PMR5 N terminal Domain	unnamed protein product [Triticum aestivum]
												TraesCS3B02G167000	--	--	--	Protein of unknown function, DUF538	predicted protein [Hordeum vulgare subsp. vulgare]
												TraesCS3B02G209100	Cellular Component: integral to membrane (GO:0016021)	--	Transmembrane protein 136 OS=Homo sapiens GN=TMEM136 PE=2 SV=2	TLC domain	unnamed protein product [Triticum aestivum]
												TraesCS3B02G211100	--	--	Protein PHYTOCHROME KINASE SUBSTRATE 4 OS=Arabidopsis thaliana GN=PKS4 PE=1 SV=1	--	unnamed protein product [Triticum aestivum]
												TraesCS3B02G213700	Cellular Component: integral to membrane (GO:0016021),Biological Process: transmembrane transport (GO:0055085)	hypothetical protein; K12818 ATP-dependent RNA helicase DHX8/PRP22 [EC:3.6.4.13] (A)	Probable peptide/nitrate transporter At3g43790 OS=Arabidopsis thaliana GN=ZIFL2 PE=2 SV=2	Major Facilitator Superfamily	unnamed protein product [Triticum aestivum]
												TraesCS3B02G220900	Molecular Function: protein binding (GO:0005515)	hydroxymethylglutaryl-CoA lyase, mitochondrial; K01640 hydroxymethylglutaryl-CoA lyase [EC:4.1.3.4] (A)	F-box protein At2g32560 OS=Arabidopsis thaliana GN=At2g32560 PE=2 SV=1	F-box domain	unnamed protein product [Triticum aestivum]
												TraesCS3B02G239100	Biological Process: carotenoid biosynthetic process (GO:0016117),Molecular Function: oxidoreductase activity, acting on paired donors, with incorporation or reduction of molecular oxygen (GO:0016705)	lycopene epsilon cyclase, chloroplastic; K06444 lycopene epsilon-cyclase [EC:5.5.1.18] (A)	Lycopene epsilon cyclase, chloroplastic OS=Arabidopsis thaliana GN=LUT2 PE=1 SV=2	Lycopene cyclase protein	lycopene epsilon cyclase 3B [Triticum aestivum]
												TraesCS3B02G253000	Molecular Function: polygalacturonase activity (GO:0004650),Biological Process: carbohydrate metabolic process (GO:0005975)	hypothetical protein; K00784 ribonuclease Z [EC:3.1.26.11] (A)	Probable polygalacturonase OS=Vitis vinifera GN=GSVIVT00026920001 PE=1 SV=1	Glycosyl hydrolases family 28	unnamed protein product [Triticum aestivum]
												TraesCS3B02G259300	Molecular Function: carbonate dehydratase activity (GO:0004089),Molecular Function: zinc ion binding (GO:0008270)	carbonic anhydrase, chloroplastic; K01673 carbonic anhydrase [EC:4.2.1.1] (A)	Carbonic anhydrase, chloroplastic OS=Hordeum vulgare PE=2 SV=1	Carbonic anhydrase	PREDICTED: carbonic anhydrase, chloroplastic isoform X2 [Brachypodium distachyon]
												TraesCS3B02G277000	Molecular Function: nucleic acid binding (GO:0003676),Molecular Function: zinc ion binding (GO:0008270)	uncharacterized LOC105342062; K18405 tudor domain-containing protein 1/4/6/7 (A)	Branchpoint-bridging protein OS=Cryptococcus neoformans var. neoformans serotype D (strain JEC21 / ATCC MYA-565) GN=BBP PE=3 SV=1	--	unnamed protein product [Triticum aestivum]
												TraesCS3B02G281600	Molecular Function: protein dimerization activity (GO:0046983)	APTX; adenylylsulfate sulfohydrolase; K10863 aprataxin [EC:3.-.-.-] (A)	Transcription factor bHLH87 OS=Arabidopsis thaliana GN=BHLH87 PE=2 SV=1	--	unnamed protein product [Triticum aestivum]
												TraesCS3B02G287200	Cellular Component: integral to membrane (GO:0016021)	bidirectional sugar transporter SWEET2b; K15382 solute carrier family 50 (sugar transporter) (A)	Bidirectional sugar transporter SWEET2b OS=Oryza sativa subsp. japonica GN=SWEET2B PE=2 SV=1	Sugar efflux transporter for intercellular exchange	unnamed protein product [Triticum aestivum]
												TraesCS3B02G287300	--	--	--	--	unnamed protein product [Triticum aestivum]
												TraesCS3B02G290800	Biological Process: lipid metabolic process (GO:0006629),Molecular Function: hydrolase activity, acting on ester bonds (GO:0016788)	Zeta-carotene desaturase, chloroplast precursor, putative (EC:1.14.99.30); K00514 zeta-carotene desaturase [EC:1.3.5.6] (A)	GDSL esterase/lipase At5g45910 OS=Arabidopsis thaliana GN=At5g45910 PE=2 SV=1	GDSL-like Lipase/Acylhydrolase	unnamed protein product [Triticum aestivum]
												TraesCS3B02G314000	Molecular Function: peroxidase activity (GO:0004601),Molecular Function: calcium ion binding (GO:0005509),Cellular Component: membrane (GO:0016020),Molecular Function: oxidoreductase activity (GO:0016491),Molecular Function: oxidoreductase activity, acting on NAD(P)H, oxygen as acceptor (GO:0050664),Biological Process: oxidation-reduction process (GO:0055114)	respiratory burst oxidase homolog protein A-like; K13447 respiratory burst oxidase [EC:1.6.3.- 1.11.1.-] (A)	Respiratory burst oxidase homolog protein F OS=Arabidopsis thaliana GN=RBOHF PE=1 SV=1	Respiratory burst NADPH oxidase	unnamed protein product [Triticum aestivum]
												TraesCS3B02G314300	--	filaggrin-like; K12472 epidermal growth factor receptor substrate 15 (A)	BURP domain-containing protein 3 OS=Oryza sativa subsp. japonica GN=BURP3 PE=2 SV=1	BURP domain	predicted protein [Hordeum vulgare subsp. vulgare]
												TraesCS3B02G324500	Cellular Component: membrane (GO:0016020),Molecular Function: cellulose synthase (UDP-forming) activity (GO:0016760),Biological Process: cellulose biosynthetic process (GO:0030244)	cellulose synthase A catalytic subunit 4 [UDP-forming]; K10999 cellulose synthase A [EC:2.4.1.12] (A)	Cellulose synthase A catalytic subunit 4 [UDP-forming] OS=Oryza sativa subsp. indica GN=CESA4 PE=2 SV=2	Cellulose synthase	unnamed protein product [Triticum aestivum]
												TraesCS3B02G331600	--	--	Protein CURVATURE THYLAKOID 1C, chloroplastic OS=Arabidopsis thaliana GN=CURT1C PE=1 SV=1	CAAD domains of cyanobacterial aminoacyl-tRNA synthetase	unnamed protein product [Triticum aestivum]
												TraesCS3B02G333400	--	mitochondrial import inner membrane translocase subunit TIM50-like; K17496 mitochondrial import inner membrane translocase subunit TIM50 (A)	Transcription factor TCP5 OS=Arabidopsis thaliana GN=TCP5 PE=2 SV=1	TCP family transcription factor	unnamed protein product [Triticum aestivum]
												TraesCS3B02G334700	Molecular Function: copper ion binding (GO:0005507),Molecular Function: electron carrier activity (GO:0009055)	--	Lamin-like protein OS=Arabidopsis thaliana GN=At5g15350 PE=1 SV=1	Plastocyanin-like domain	unnamed protein product [Triticum aestivum]
												TraesCS3B02G339300	Molecular Function: diacylglycerol O-acyltransferase activity (GO:0004144),Biological Process: glycerolipid biosynthetic process (GO:0045017)	WSD1; o-acyltransferase WSD1; K15406 wax-ester synthase / diacylglycerol O-acyltransferase [EC:2.3.1.75 2.3.1.20] (A)	O-acyltransferase WSD1 OS=Arabidopsis thaliana GN=WSD1 PE=2 SV=1	Wax ester synthase-like Acyl-CoA acyltransferase domain	O-acyltransferase WSD1 [Triticum urartu]
												TraesCS3B02G344600	Molecular Function: catalytic activity (GO:0003824),Molecular Function: UDP-N-acetylmuramate dehydrogenase activity (GO:0008762),Biological Process: cytokinin metabolic process (GO:0009690),Molecular Function: oxidoreductase activity (GO:0016491),Molecular Function: oxidoreductase activity, acting on CH-OH group of donors (GO:0016614),Molecular Function: cytokinin dehydrogenase activity (GO:00191…	cytokinin dehydrogenase 5; K00279 cytokinin dehydrogenase [EC:1.5.99.12] (A)	Cytokinin dehydrogenase 5 OS=Oryza sativa subsp. japonica GN=CKX5 PE=2 SV=1	FAD binding domain	unnamed protein product [Triticum aestivum]
												TraesCS3B02G347400	--	--	--	--	hypothetical protein TRIUR3_34457 [Triticum urartu]
												TraesCS3B02G356400	--	--	--	Domain of unknown function (DUF4228)	unnamed protein product [Triticum aestivum]
												TraesCS3B02G374600	--	--	--	Probable zinc-ribbon domain	unnamed protein product [Triticum aestivum]
												TraesCS3B02G375100	Molecular Function: iron ion binding (GO:0005506),Molecular Function: electron carrier activity (GO:0009055),Molecular Function: oxidoreductase activity, acting on paired donors, with incorporation or reduction of molecular oxygen (GO:0016705),Molecular Function: heme binding (GO:0020037),Biological Process: oxidation-reduction process (GO:0055114)	trans-cinnamate 4-monooxygenase; K00487 trans-cinnamate 4-monooxygenase [EC:1.14.13.11] (A)	Trans-cinnamate 4-monooxygenase OS=Glycine max GN=CYP73A11 PE=2 SV=1	Cytochrome P450	predicted protein [Hordeum vulgare subsp. vulgare]
												TraesCS3B02G385400	Biological Process: base-excision repair (GO:0006284),Molecular Function: DNA-3-methyladenine glycosylase activity (GO:0008725)	uncharacterized LOC102719138; K01246 DNA-3-methyladenine glycosylase I [EC:3.2.2.20] (A)	Probable GMP synthase [glutamine-hydrolyzing] OS=Helicobacter hepaticus (strain ATCC 51449 / 3B1) GN=guaA PE=3 SV=1	Methyladenine glycosylase	unnamed protein product [Triticum aestivum]
												TraesCS3B02G386600	Cellular Component: membrane (GO:0016020),Molecular Function: oxidoreductase activity (GO:0016491),Biological Process: oxidation-reduction process (GO:0055114)	putative respiratory burst oxidase homolog protein H; K13411 dual oxidase [EC:1.6.3.1 1.11.1.-] (A)	Putative respiratory burst oxidase homolog protein H OS=Arabidopsis thaliana GN=RBOHH PE=3 SV=1	Ferric reductase like transmembrane component	predicted protein [Hordeum vulgare subsp. vulgare]
												TraesCS3B02G388400	Biological Process: cation transport (GO:0006812),Molecular Function: cation transmembrane transporter activity (GO:0008324),Cellular Component: integral to membrane (GO:0016021),Biological Process: transmembrane transport (GO:0055085)	--	Metal tolerance protein 5 OS=Oryza sativa subsp. japonica GN=MTP5 PE=2 SV=1	Cation efflux family	unnamed protein product [Triticum aestivum]
												TraesCS3B02G389500	--	--	Protein UPSTREAM OF FLC OS=Arabidopsis thaliana GN=UFC PE=2 SV=1	Domain of unknown function (DUF966)	unnamed protein product [Triticum aestivum]
												TraesCS3B02G397400	--	--	Heme-binding-like protein At3g10130, chloroplastic OS=Arabidopsis thaliana GN=At3g10130 PE=2 SV=1	SOUL heme-binding protein	SOUL heme-binding domain containing protein,expressed [Triticum aestivum]
												TraesCS3B02G406300	--	--	--	--	unnamed protein product [Triticum aestivum]
												TraesCS3B02G408800	Molecular Function: protein kinase activity (GO:0004672),Molecular Function: protein tyrosine kinase activity (GO:0004713),Molecular Function: ATP binding (GO:0005524),Biological Process: protein phosphorylation (GO:0006468)	serine/threonine-protein kinase Nek5-like; K08857 NIMA (never in mitosis gene a)-related kinase [EC:2.7.11.1] (A)	Serine/threonine-protein kinase Nek5 OS=Oryza sativa subsp. japonica GN=NEK5 PE=3 SV=1	Protein kinase domain	predicted protein [Hordeum vulgare subsp. vulgare]
												TraesCS3B02G422500	--	hypothetical protein; K17710 pentatricopeptide repeat domain-containing protein 1 (A)	Pentatricopeptide repeat-containing protein At3g46610 OS=Arabidopsis thaliana GN=At3g46610 PE=2 SV=1	Pentatricopeptide repeat domain	unnamed protein product [Triticum aestivum]
												TraesCS3B02G424200	Molecular Function: protein kinase activity (GO:0004672),Molecular Function: ATP binding (GO:0005524),Biological Process: protein phosphorylation (GO:0006468)	uncharacterized protein slr0889-like; K08869 aarF domain-containing kinase (A)	Uncharacterized aarF domain-containing protein kinase 1 OS=Homo sapiens GN=ADCK1 PE=2 SV=2	ABC1 family	ABC1 protein kinase [Triticum aestivum]
												TraesCS3B02G426300	Molecular Function: catalytic activity (GO:0003824),Biological Process: metabolic process (GO:0008152)	4-coumarate--CoA ligase-like 5; K10526 OPC-8:0 CoA ligase 1 [EC:6.2.1.-] (A)	4-coumarate--CoA ligase-like 5 OS=Oryza sativa subsp. japonica GN=4CLL5 PE=2 SV=1	AMP-binding enzyme C-terminal domain	unnamed protein product [Triticum aestivum]
												TraesCS3B02G430900	--	--	Calcium sensing receptor, chloroplastic OS=Arabidopsis thaliana GN=CAS PE=1 SV=1	Rhodanese-like domain	predicted protein, partial [Hordeum vulgare subsp. vulgare]
												TraesCS3B02G437400	--	putative glutamate/ornithine acetyltransferase (ISS); K00620 glutamate N-acetyltransferase / amino-acid N-acetyltransferase [EC:2.3.1.35 2.3.1.1] (A)	Protein root UVB sensitive 6 OS=Arabidopsis thaliana GN=RUS6 PE=2 SV=1	Vitamin B6 photo-protection and homoeostasis	PREDICTED: protein root UVB sensitive 6-like [Brachypodium distachyon]
												TraesCS3B02G438400	--	--	--	--	unnamed protein product [Triticum aestivum]
												TraesCS3B02G468900	--	rhodanese-like domain-containing protein 4, chloroplastic; K17525 chitinase domain-containing protein 1 (A)	Rhodanese-like domain-containing protein 4, chloroplastic OS=Arabidopsis thaliana GN=STR4 PE=1 SV=2	--	PREDICTED: rhodanese-like domain-containing protein 4, chloroplastic [Brachypodium distachyon]
												TraesCS3B02G481300	Molecular Function: serine-type carboxypeptidase activity (GO:0004185),Biological Process: proteolysis (GO:0006508)	serine carboxypeptidase 1; K16296 serine carboxypeptidase-like clade I [EC:3.4.16.-] (A)	Serine carboxypeptidase 1 OS=Hordeum vulgare GN=CBP1 PE=1 SV=4	Serine carboxypeptidase	unnamed protein product [Triticum aestivum]
												TraesCS3B02G485000	Molecular Function: zinc ion binding (GO:0008270),Molecular Function: oxidoreductase activity (GO:0016491),Molecular Function: transferase activity, transferring acyl groups other than amino-acyl groups (GO:0016747),Biological Process: oxidation-reduction process (GO:0055114)	probable cinnamyl alcohol dehydrogenase 1; K00083 cinnamyl-alcohol dehydrogenase [EC:1.1.1.195] (A)	Probable cinnamyl alcohol dehydrogenase 1 OS=Oryza sativa subsp. japonica GN=CAD1 PE=2 SV=1	Zinc-binding dehydrogenase	predicted protein [Hordeum vulgare subsp. vulgare]
												TraesCS3B02G532000	Molecular Function: catalytic activity (GO:0003824),Molecular Function: acetyl-CoA carboxylase activity (GO:0003989),Molecular Function: biotin carboxylase activity (GO:0004075),Molecular Function: ATP binding (GO:0005524),Biological Process: fatty acid biosynthetic process (GO:0006633),Biological Process: metabolic process (GO:0008152),Molecular Function: ligase activity (GO:0016874),Molecular F…	acetyl-CoA carboxylase 1; K11262 acetyl-CoA carboxylase / biotin carboxylase 1 [EC:6.4.1.2 6.3.4.14] (A)	Acetyl-CoA carboxylase 1 OS=Oryza sativa subsp. japonica GN=ACC1 PE=3 SV=1	Biotin-requiring enzyme	cytosolic acetyl-CoA carboxylase [Triticum aestivum]
												TraesCS3B02G536400	Biological Process: phytochromobilin biosynthetic process (GO:0010024),Molecular Function: oxidoreductase activity, acting on the CH-CH group of donors, iron-sulfur protein as acceptor (GO:0016636),Molecular Function: cobalt ion binding (GO:0050897),Biological Process: oxidation-reduction process (GO:0055114)	phytochromobilin:ferredoxin oxidoreductase, chloroplastic; K08101 phytochromobilin:ferredoxin oxidoreductase [EC:1.3.7.4] (A)	Phytochromobilin:ferredoxin oxidoreductase, chloroplastic OS=Arabidopsis thaliana GN=HY2 PE=2 SV=1	Ferredoxin-dependent bilin reductase	unnamed protein product [Triticum aestivum]
												TraesCS3B02G538300	Molecular Function: calcium ion binding (GO:0005509)	Os01g0949500; K13448 calcium-binding protein CML (A)	Probable calcium-binding protein CML10 OS=Oryza sativa subsp. japonica GN=CML10 PE=2 SV=1	EF-hand domain pair	unnamed protein product [Triticum aestivum]
												TraesCS3B02G574300	Molecular Function: chlorophyllide a oxygenase [overall] activity (GO:0010277),Molecular Function: oxidoreductase activity (GO:0016491),Molecular Function: 2 iron, 2 sulfur cluster binding (GO:0051537),Biological Process: oxidation-reduction process (GO:0055114)	chlorophyllide a oxygenase, chloroplastic; K13600 chlorophyllide a oxygenase [EC:1.14.13.122] (A)	Chlorophyllide a oxygenase, chloroplastic OS=Oryza sativa subsp. japonica GN=CAO PE=2 SV=1	Rieske [2Fe-2S] domain	unnamed protein product [Triticum aestivum]
												TraesCS3B02G575100	Biological Process: metabolic process (GO:0008152),Molecular Function: transferase activity, transferring hexosyl groups (GO:0016758)	UDP-glycosyltransferase 76C4-like; K00699 glucuronosyltransferase [EC:2.4.1.17] (A)	UDP-glycosyltransferase 76F1 OS=Arabidopsis thaliana GN=UGT76F1 PE=2 SV=1	UDP-glucoronosyl and UDP-glucosyl transferase	PREDICTED: DIMBOA UDP-glucosyltransferase BX8-like [Brachypodium distachyon]
												TraesCS3B02G606500	--	--	--	Protein of unknown function, DUF538	unnamed protein product [Triticum aestivum]
												TraesCS3B02G610100	--	pectin acetylesterase 5-like; K19882 O-palmitoleoyl-L-serine hydrolase [EC:3.1.1.98] (A)	Pectin acetylesterase 5 OS=Arabidopsis thaliana GN=PAE5 PE=2 SV=1	Pectinacetylesterase	predicted protein [Hordeum vulgare subsp. vulgare]

## Sheet: TableS8
Table S8. Annotation of the up-regulated homologous wheat gene in DS7E.
DS7E(7A)						DS7E(7B)						DS7E(7D)
Gene ID	GO description	KEGG description	Swisspront description	Pfam description	NR description	Gene ID	GO description	KEGG description	Swisspront description	Pfam description	NR description	Gene ID	GO description	KEGG description	Swisspront description	Pfam description	NR description
TraesCS7B02G020300	Molecular Function: transporter activity (GO:0005215),Biological Process: transport (GO:0006810),Cellular Component: membrane (GO:0016020)	protein NRT1/ PTR FAMILY 2.3-like; K14638 solute carrier family 15 (peptide/histidine transporter), member 3/4 (A)	Protein NRT1/ PTR FAMILY 2.3 OS=Arabidopsis thaliana GN=NPF2.3 PE=2 SV=1	POT family	predicted protein [Hordeum vulgare subsp. vulgare]	TraesCS7A02G010200	Molecular Function: hydrolase activity, hydrolyzing O-glycosyl compounds (GO:0004553),Molecular Function: beta-fructofuranosidase activity (GO:0004564),Molecular Function: sucrose alpha-glucosidase activity (GO:0004575),Biological Process: carbohydrate metabolic process (GO:0005975)	ivrv; sucrose:sucrose 1-fructosyltransferase-like; K01193 beta-fructofuranosidase [EC:3.2.1.26] (A)	Sucrose:sucrose 1-fructosyltransferase OS=Festuca arundinacea GN=1-SST PE=1 SV=1	Glycosyl hydrolases family 32 C terminal	vacuolar invertase1 [Triticum monococcum]	TraesCS7A02G015200	Molecular Function: protein kinase activity (GO:0004672),Molecular Function: protein tyrosine kinase activity (GO:0004713),Molecular Function: ATP binding (GO:0005524),Biological Process: protein phosphorylation (GO:0006468)	uncharacterized LOC100845829; K17302 coatomer, subunit beta' (A)	Putative receptor-like protein kinase At4g00960 OS=Arabidopsis thaliana GN=At4g00960 PE=3 SV=2	Protein kinase domain	barley stem rust resistance protein [Hordeum vulgare subsp. spontaneum]
TraesCS7B02G021500	Molecular Function: serine-type carboxypeptidase activity (GO:0004185),Biological Process: proteolysis (GO:0006508)	serine carboxypeptidase-like 18; K16296 serine carboxypeptidase-like clade I [EC:3.4.16.-] (A)	Serine carboxypeptidase-like 18 OS=Arabidopsis thaliana GN=SCPL18 PE=2 SV=2	Serine carboxypeptidase	predicted protein [Hordeum vulgare subsp. vulgare]	TraesCS7A02G065600	Molecular Function: oxidoreductase activity (GO:0016491),Biological Process: oxidation-reduction process (GO:0055114)	probable indole-3-pyruvate monooxygenase YUCCA10; K11816 indole-3-pyruvate monooxygenase [EC:1.14.13.168] (A)	Probable indole-3-pyruvate monooxygenase YUCCA11 OS=Arabidopsis thaliana GN=YUC11 PE=2 SV=1	Pyridine nucleotide-disulphide oxidoreductase	Putative flavin-containing monooxygenase YUCCA11 [Triticum urartu]	TraesCS7A02G091600	Molecular Function: protein binding (GO:0005515)	Eix1; EIX receptor 1; K13466 EIX receptor 1/2 (A)	LRR receptor-like serine/threonine-protein kinase GSO2 OS=Arabidopsis thaliana GN=GSO2 PE=2 SV=2	Leucine rich repeat N-terminal domain	LRR receptor-like serine/threonine-protein kinase FLS2 [Aegilops tauschii]
TraesCS7B02G042700	Cellular Component: membrane (GO:0016020),Molecular Function: hydrolase activity, acting on glycosyl bonds (GO:0016798)	Os06g0179000; Glycoside hydrolase family 79, N-terminal protein.; K07964 heparanase 1 [EC:3.2.1.166] (A)	Heparanase-like protein 3 OS=Arabidopsis thaliana GN=At5g34940 PE=2 SV=2	Glycosyl hydrolase family 79, N-terminal domain	predicted protein [Hordeum vulgare subsp. vulgare]	TraesCS7A02G120300	Biological Process: biosynthetic process (GO:0009058)	starch synthase 1, chloroplastic/amyloplastic; K00703 starch synthase [EC:2.4.1.21] (A)	Starch synthase 1, chloroplastic/amyloplastic OS=Triticum aestivum GN=WSSI-2 PE=2 SV=2	Glycosyl transferases group 1	starch synthase I [Aegilops tauschii]	TraesCS7A02G114100	Biological Process: metabolic process (GO:0008152),Molecular Function: oxidoreductase activity (GO:0016491)	Os04g0531900; Short-chain dehydrogenase/reductase SDR domain containing protein.; K15095 (+)-neomenthol dehydrogenase [EC:1.1.1.208] (A)	Salutaridine reductase OS=Papaver bracteatum GN=SALR PE=1 SV=1	short chain dehydrogenase	Salutaridine reductase [Triticum urartu]
TraesCS7B02G046400	Biological Process: metabolic process (GO:0008152),Molecular Function: transferase activity, transferring hexosyl groups (GO:0016758)	anthocyanidin 3-O-glucosyltransferase 2; K08237 hydroquinone glucosyltransferase [EC:2.4.1.218] (A)	Anthocyanidin 3-O-glucosyltransferase 1 OS=Manihot esculenta GN=GT1 PE=2 SV=1	UDP-glucoronosyl and UDP-glucosyl transferase	predicted protein [Hordeum vulgare subsp. vulgare]	TraesCS7A02G141400	Cellular Component: membrane (GO:0016020),Molecular Function: hydrolase activity, acting on glycosyl bonds (GO:0016798)	Os06g0179000; Glycoside hydrolase family 79, N-terminal protein.; K07964 heparanase 1 [EC:3.2.1.166] (A)	Heparanase-like protein 3 OS=Arabidopsis thaliana GN=At5g34940 PE=2 SV=2	Glycosyl hydrolase family 79, N-terminal domain	predicted protein [Hordeum vulgare subsp. vulgare]	TraesCS7A02G178300	Molecular Function: manganese ion binding (GO:0030145),Molecular Function: nutrient reservoir activity (GO:0045735)	uncharacterized LOC101250545; K11426 SET and MYND domain-containing protein (A)	Germin-like protein 8-14 OS=Oryza sativa subsp. japonica GN=GER5 PE=1 SV=1	Cupin	predicted protein [Hordeum vulgare subsp. vulgare]
TraesCS7B02G050500	Cellular Component: integral to membrane (GO:0016021)	bidirectional sugar transporter SWEET15; K15382 solute carrier family 50 (sugar transporter) (A)	Bidirectional sugar transporter SWEET15 OS=Oryza sativa subsp. japonica GN=SWEET15 PE=2 SV=1	Sugar efflux transporter for intercellular exchange	Protein RUPTURED POLLEN GRAIN 1 [Aegilops tauschii]	TraesCS7A02G147400	--	disease resistance protein RPM1-like; K13457 disease resistance protein RPM1 (A)	Horcolin OS=Hordeum vulgare PE=3 SV=1	Jacalin-like lectin domain	high light protein [Hordeum vulgare]	TraesCS7A02G227100	Biological Process: photosynthesis, light harvesting (GO:0009765),Cellular Component: membrane (GO:0016020)	chlorophyll a-b binding protein 1B-21, chloroplastic; K08907 light-harvesting complex I chlorophyll a/b binding protein 1 (A)	Chlorophyll a-b binding protein 1B-21, chloroplastic OS=Hordeum vulgare GN=LHC Ib-21 PE=1 SV=1	Chlorophyll A-B binding protein	chlorophyll a/b binding protein precursor [Hordeum vulgare]
TraesCS7B02G050800	--	disease resistance protein RPM1-like; K13457 disease resistance protein RPM1 (A)	Horcolin OS=Hordeum vulgare PE=3 SV=1	Jacalin-like lectin domain	high light protein [Hordeum vulgare]	TraesCS7A02G160300	Molecular Function: antioxidant activity (GO:0016209),Molecular Function: oxidoreductase activity (GO:0016491),Biological Process: oxidation-reduction process (GO:0055114)	peroxiredoxin Q, chloroplastic; K03564 peroxiredoxin Q/BCP [EC:1.11.1.15] (A)	Peroxiredoxin Q, chloroplastic OS=Triticum aestivum GN=PRX1 PE=1 SV=1	AhpC/TSA family	peroxiredoxin Q [Triticum aestivum]	TraesCS7A02G238400	Biological Process: photosynthesis, light harvesting (GO:0009765),Cellular Component: membrane (GO:0016020)	chlorophyll a-b binding protein of LHCII type 1-like; K08912 light-harvesting complex II chlorophyll a/b binding protein 1 (A)	Chlorophyll a-b binding protein, chloroplastic OS=Triticum aestivum GN=WHAB1.6 PE=3 SV=1	Chlorophyll A-B binding protein	Chlorophyll a-b binding protein, chloroplastic [Triticum urartu]
TraesCS7B02G065200	Molecular Function: antioxidant activity (GO:0016209),Molecular Function: oxidoreductase activity (GO:0016491),Biological Process: oxidation-reduction process (GO:0055114)	peroxiredoxin Q, chloroplastic; K03564 peroxiredoxin Q/BCP [EC:1.11.1.15] (A)	Peroxiredoxin Q, chloroplastic OS=Triticum aestivum GN=PRX1 PE=1 SV=1	AhpC/TSA family	peroxiredoxin Q [Triticum aestivum]	TraesCS7A02G174900	Molecular Function: microtubule motor activity (GO:0003777),Molecular Function: ATP binding (GO:0005524),Cellular Component: kinesin complex (GO:0005871),Biological Process: microtubule-based movement (GO:0007018),Molecular Function: microtubule binding (GO:0008017)	uncharacterized LOC104443084; K14689 solute carrier family 30 (zinc transporter), member 2 (A)	Kinesin-like protein KCA1 OS=Arabidopsis thaliana GN=KCA1 PE=1 SV=1	Kinesin motor domain	Geminivirus Rep-interacting motor protein [Triticum urartu]	TraesCS7A02G239800	--	hypothetical protein; K06699 proteasome activator subunit 4 (A)	Protein RAFTIN 1A OS=Triticum aestivum GN=RAFTIN1A PE=1 SV=1	BURP domain	RAFTIN1a anther protein [Triticum aestivum]
TraesCS7B02G084000	Molecular Function: manganese ion binding (GO:0030145),Molecular Function: nutrient reservoir activity (GO:0045735)	uncharacterized LOC101250545; K11426 SET and MYND domain-containing protein (A)	Germin-like protein 8-14 OS=Oryza sativa subsp. japonica GN=GER5 PE=1 SV=1	Cupin	adenosine diphosphate glucose pyrophosphatase [Triticum aestivum]	TraesCS7A02G189100	--	probable mannan synthase 3; K13680 beta-mannan synthase [EC:2.4.1.32] (A)	Probable mannan synthase 3 OS=Oryza sativa subsp. japonica GN=CSLA3 PE=2 SV=1	Glycosyltransferase like family 2	PREDICTED: probable mannan synthase 3 isoform X1 [Brachypodium distachyon]	TraesCS7A02G310100	Molecular Function: catalytic activity (GO:0003824),Biological Process: metabolic process (GO:0008152)	2-succinylbenzoate--CoA ligase, chloroplastic/peroxisomal; K14760 acyl-activating enzyme 14 [EC:6.2.1.26] (A)	2-succinylbenzoate--CoA ligase, chloroplastic/peroxisomal OS=Arabidopsis thaliana GN=AAE14 PE=1 SV=1	AMP-binding enzyme C-terminal domain	predicted protein [Hordeum vulgare subsp. vulgare]
TraesCS7B02G095600	Molecular Function: protein binding (GO:0005515)	glutathione S-transferase DHAR3, chloroplastic-like; K05022 chloride intracellular channel protein 2 (A)	Glutathione S-transferase DHAR3, chloroplastic OS=Arabidopsis thaliana GN=DHAR3 PE=1 SV=1	Glutathione S-transferase, C-terminal domain	predicted protein [Hordeum vulgare subsp. vulgare]	TraesCS7A02G190700	Molecular Function: protein binding (GO:0005515)	glutathione S-transferase DHAR3, chloroplastic-like; K05022 chloride intracellular channel protein 2 (A)	Glutathione S-transferase DHAR3, chloroplastic OS=Arabidopsis thaliana GN=DHAR3 PE=1 SV=1	Glutathione S-transferase, C-terminal domain	predicted protein [Hordeum vulgare subsp. vulgare]	TraesCS7A02G363600	Molecular Function: hydrolase activity, hydrolyzing O-glycosyl compounds (GO:0004553),Biological Process: carbohydrate metabolic process (GO:0005975)	beta-galactosidase 12; K12309 beta-galactosidase [EC:3.2.1.23] (A)	Beta-galactosidase 9 OS=Oryza sativa subsp. japonica GN=Os06g0573600 PE=2 SV=1	Beta-galactosidase jelly roll domain	Beta-galactosidase 9 [Aegilops tauschii]
TraesCS7B02G096000	Molecular Function: transporter activity (GO:0005215),Biological Process: transport (GO:0006810),Cellular Component: membrane (GO:0016020)	Os09g0541000, PIP2;7, PLASMA_MEMBRANE_INTRINSIC_PROTEIN_2;7; Similar to Aquaporin 2.; K09872 aquaporin PIP (A)	Probable aquaporin PIP2-7 OS=Oryza sativa subsp. japonica GN=PIP2-7 PE=2 SV=2	Major intrinsic protein	predicted protein [Hordeum vulgare subsp. vulgare]	TraesCS7A02G206400	Molecular Function: transporter activity (GO:0005215),Biological Process: transport (GO:0006810),Cellular Component: membrane (GO:0016020)	protein NRT1/ PTR FAMILY 3.1; K14638 solute carrier family 15 (peptide/histidine transporter), member 3/4 (A)	Protein NRT1/ PTR FAMILY 3.1 OS=Arabidopsis thaliana GN=NPF3.1 PE=2 SV=1	POT family	predicted protein [Hordeum vulgare subsp. vulgare]	TraesCS7A02G453100	--	--	--	Protein of unknown function (DUF642)	hypothetical protein F775_26416 [Aegilops tauschii]
TraesCS7B02G096200	Molecular Function: GTPase activity (GO:0003924),Molecular Function: GTP binding (GO:0005525),Cellular Component: intracellular (GO:0005622),Biological Process: GTP catabolic process (GO:0006184),Biological Process: signal transduction (GO:0007165),Biological Process: small GTPase mediated signal transduction (GO:0007264),Biological Process: protein transport (GO:0015031),Cellular Component: memb…	Os02g0742200; K04392 Ras-related C3 botulinum toxin substrate 1 (A)	Rac-like GTP-binding protein 3 OS=Oryza sativa subsp. japonica GN=RAC3 PE=2 SV=1	Ras family	putative small GTP-binding protein [Triticum aestivum]	TraesCS7A02G206700	--	--	Protein CURVATURE THYLAKOID 1A, chloroplastic OS=Arabidopsis thaliana GN=CURT1A PE=1 SV=1	CAAD domains of cyanobacterial aminoacyl-tRNA synthetase	predicted protein [Hordeum vulgare subsp. vulgare]	TraesCS7A02G513000	Biological Process: defense response (GO:0006952),Molecular Function: ADP binding (GO:0043531)	LRR and NB-ARC domains-containing disease resistance protein, putative isoform 1; K15078 structure-specific endonuclease subunit SLX1 [EC:3.6.1.-] (A)	Putative disease resistance RPP13-like protein 1 OS=Arabidopsis thaliana GN=RPPL1 PE=3 SV=1	NB-ARC domain	Putative disease resistance RPP13-like protein 1 [Aegilops tauschii]
TraesCS7B02G113600	Molecular Function: transporter activity (GO:0005215),Biological Process: transport (GO:0006810),Cellular Component: membrane (GO:0016020)	protein NRT1/ PTR FAMILY 3.1; K14638 solute carrier family 15 (peptide/histidine transporter), member 3/4 (A)	Protein NRT1/ PTR FAMILY 3.1 OS=Arabidopsis thaliana GN=NPF3.1 PE=2 SV=1	POT family	predicted protein [Hordeum vulgare subsp. vulgare]	TraesCS7A02G215900	Biological Process: metabolic process (GO:0008152),Molecular Function: transferase activity, transferring hexosyl groups (GO:0016758)	UDP-glycosyltransferase 72B1-like; K08237 hydroquinone glucosyltransferase [EC:2.4.1.218] (A)	UDP-glycosyltransferase 88A1 OS=Arabidopsis thaliana GN=UGT88A1 PE=2 SV=1	UDP-glucoronosyl and UDP-glucosyl transferase	predicted protein [Hordeum vulgare subsp. vulgare]	TraesCS7B02G042700	Cellular Component: membrane (GO:0016020),Molecular Function: hydrolase activity, acting on glycosyl bonds (GO:0016798)	Os06g0179000; Glycoside hydrolase family 79, N-terminal protein.; K07964 heparanase 1 [EC:3.2.1.166] (A)	Heparanase-like protein 3 OS=Arabidopsis thaliana GN=At5g34940 PE=2 SV=2	Glycosyl hydrolase family 79, N-terminal domain	predicted protein [Hordeum vulgare subsp. vulgare]
TraesCS7B02G114100	--	--	Protein CURVATURE THYLAKOID 1A, chloroplastic OS=Arabidopsis thaliana GN=CURT1A PE=1 SV=1	CAAD domains of cyanobacterial aminoacyl-tRNA synthetase	predicted protein [Hordeum vulgare subsp. vulgare]	TraesCS7A02G227100	Biological Process: photosynthesis, light harvesting (GO:0009765),Cellular Component: membrane (GO:0016020)	chlorophyll a-b binding protein 1B-21, chloroplastic; K08907 light-harvesting complex I chlorophyll a/b binding protein 1 (A)	Chlorophyll a-b binding protein 1B-21, chloroplastic OS=Hordeum vulgare GN=LHC Ib-21 PE=1 SV=1	Chlorophyll A-B binding protein	chlorophyll a/b binding protein precursor [Hordeum vulgare]	TraesCS7B02G084000	Molecular Function: manganese ion binding (GO:0030145),Molecular Function: nutrient reservoir activity (GO:0045735)	uncharacterized LOC101250545; K11426 SET and MYND domain-containing protein (A)	Germin-like protein 8-14 OS=Oryza sativa subsp. japonica GN=GER5 PE=1 SV=1	Cupin	adenosine diphosphate glucose pyrophosphatase [Triticum aestivum]
TraesCS7B02G123000	Biological Process: metabolic process (GO:0008152),Molecular Function: transferase activity, transferring hexosyl groups (GO:0016758)	UDP-glycosyltransferase 72B1-like; K08237 hydroquinone glucosyltransferase [EC:2.4.1.218] (A)	Anthocyanidin 5,3-O-glucosyltransferase OS=Rosa hybrid cultivar GN=RhGT1 PE=2 SV=1	UDP-glucoronosyl and UDP-glucosyl transferase	predicted protein [Hordeum vulgare subsp. vulgare]	TraesCS7A02G238400	Biological Process: photosynthesis, light harvesting (GO:0009765),Cellular Component: membrane (GO:0016020)	chlorophyll a-b binding protein of LHCII type 1-like; K08912 light-harvesting complex II chlorophyll a/b binding protein 1 (A)	Chlorophyll a-b binding protein, chloroplastic OS=Triticum aestivum GN=WHAB1.6 PE=3 SV=1	Chlorophyll A-B binding protein	Chlorophyll a-b binding protein, chloroplastic [Triticum urartu]	TraesCS7B02G103300	Biological Process: photosynthesis, light harvesting (GO:0009765),Cellular Component: membrane (GO:0016020)	chlorophyll a-b binding protein of LHCII type 1-like; K08912 light-harvesting complex II chlorophyll a/b binding protein 1 (A)	Chlorophyll a-b binding protein, chloroplastic OS=Triticum aestivum GN=WHAB1.6 PE=3 SV=1	Chlorophyll A-B binding protein	Chlorophyll a-b binding protein, chloroplastic [Aegilops tauschii]
TraesCS7B02G129300	Biological Process: protein folding (GO:0006457),Biological Process: protein transport (GO:0015031)	--	Trigger factor-like protein TIG, Chloroplastic OS=Arabidopsis thaliana GN=TIG PE=2 SV=1	FKBP-type peptidyl-prolyl cis-trans isomerase	predicted protein, partial [Hordeum vulgare subsp. vulgare]	TraesCS7A02G239800	--	hypothetical protein; K06699 proteasome activator subunit 4 (A)	Protein RAFTIN 1A OS=Triticum aestivum GN=RAFTIN1A PE=1 SV=1	BURP domain	RAFTIN1a anther protein [Triticum aestivum]	TraesCS7B02G135400	--	hypothetical protein; K06699 proteasome activator subunit 4 (A)	Protein RAFTIN 1B OS=Triticum aestivum GN=RAFTIN1B PE=1 SV=1	BURP domain	RAFTIN1b protein [Triticum aestivum]
TraesCS7B02G135400	--	hypothetical protein; K06699 proteasome activator subunit 4 (A)	Protein RAFTIN 1B OS=Triticum aestivum GN=RAFTIN1B PE=1 SV=1	BURP domain	RAFTIN1b protein [Triticum aestivum]	TraesCS7A02G241600	Biological Process: drug transmembrane transport (GO:0006855),Molecular Function: drug transmembrane transporter activity (GO:0015238),Molecular Function: antiporter activity (GO:0015297),Cellular Component: membrane (GO:0016020),Biological Process: transmembrane transport (GO:0055085)	protein DETOXIFICATION 34-like; K03327 multidrug resistance protein, MATE family (A)	Protein TRANSPARENT TESTA 12 OS=Arabidopsis thaliana GN=TT12 PE=2 SV=1	MatE	predicted protein [Hordeum vulgare subsp. vulgare]	TraesCS7B02G264200	Molecular Function: hydrolase activity, hydrolyzing O-glycosyl compounds (GO:0004553),Biological Process: carbohydrate metabolic process (GO:0005975)	beta-galactosidase 12; K12309 beta-galactosidase [EC:3.2.1.23] (A)	Beta-galactosidase 9 OS=Oryza sativa subsp. japonica GN=Os06g0573600 PE=2 SV=1	Beta-galactosidase jelly roll domain	Beta-galactosidase 9 [Aegilops tauschii]
TraesCS7B02G135600	Molecular Function: transporter activity (GO:0005215),Cellular Component: intracellular (GO:0005622),Biological Process: transport (GO:0006810)	Glutamyl-tRNA(Gln) amidotransferase subunit A; K02433 aspartyl-tRNA(Asn)/glutamyl-tRNA(Gln) amidotransferase subunit A [EC:6.3.5.6 6.3.5.7] (A)	Phosphatidylinositol/phosphatidylcholine transfer protein SFH8 OS=Arabidopsis thaliana GN=SFH8 PE=2 SV=1	CRAL/TRIO, N-terminal domain	predicted protein [Hordeum vulgare subsp. vulgare]	TraesCS7A02G245300	Molecular Function: calcium ion binding (GO:0005509),Cellular Component: photosystem II (GO:0009523),Cellular Component: oxygen evolving complex (GO:0009654),Biological Process: photosynthesis (GO:0015979),Cellular Component: extrinsic to membrane (GO:0019898)	--	Thylakoid lumenal 19 kDa protein, chloroplastic OS=Arabidopsis thaliana GN=At3g63540 PE=1 SV=2	PsbP	predicted protein [Hordeum vulgare subsp. vulgare]	TraesCS7B02G421100	Molecular Function: structural constituent of ribosome (GO:0003735),Cellular Component: intracellular (GO:0005622),Cellular Component: ribosome (GO:0005840),Biological Process: translation (GO:0006412)	50S ribosomal protein L35, chloroplastic; K02916 large subunit ribosomal protein L35 (A)	50S ribosomal protein L35, chloroplastic OS=Spinacia oleracea GN=RPL35 PE=1 SV=1	Ribosomal protein L35	predicted protein [Hordeum vulgare subsp. vulgare]
TraesCS7B02G137200	Biological Process: drug transmembrane transport (GO:0006855),Molecular Function: drug transmembrane transporter activity (GO:0015238),Molecular Function: antiporter activity (GO:0015297),Cellular Component: membrane (GO:0016020),Biological Process: transmembrane transport (GO:0055085)	protein DETOXIFICATION 34-like; K03327 multidrug resistance protein, MATE family (A)	Protein TRANSPARENT TESTA 12 OS=Arabidopsis thaliana GN=TT12 PE=2 SV=1	MatE	predicted protein [Hordeum vulgare subsp. vulgare]	TraesCS7A02G246300	Molecular Function: hydrolase activity, hydrolyzing O-glycosyl compounds (GO:0004553),Biological Process: carbohydrate metabolic process (GO:0005975)	beta-glucosidase 28-like; K01188 beta-glucosidase [EC:3.2.1.21] (A)	Beta-glucosidase 28 OS=Oryza sativa subsp. japonica GN=BGLU28 PE=2 SV=1	Glycosyl hydrolase family 1	Beta-glucosidase 6 [Aegilops tauschii]
TraesCS7B02G140500	--	POPTRDRAFT_725124; hypothetical protein; K11252 histone H2B (A)	--	Protein of unknown function (DUF1997)	predicted protein [Hordeum vulgare subsp. vulgare]	TraesCS7A02G266500	Biological Process: protein folding (GO:0006457)	peptidyl-prolyl cis-trans isomerase FKBP16-3, chloroplastic; K01802 peptidylprolyl isomerase [EC:5.2.1.8] (A)	Peptidyl-prolyl cis-trans isomerase FKBP16-3, chloroplastic OS=Arabidopsis thaliana GN=FKBP16-3 PE=1 SV=2	FKBP-type peptidyl-prolyl cis-trans isomerase	predicted protein [Hordeum vulgare subsp. vulgare]
TraesCS7B02G146200	Molecular Function: calcium ion binding (GO:0005509),Cellular Component: photosystem II (GO:0009523),Cellular Component: oxygen evolving complex (GO:0009654),Biological Process: photosynthesis (GO:0015979),Cellular Component: extrinsic to membrane (GO:0019898)	--	Thylakoid lumenal 19 kDa protein, chloroplastic OS=Arabidopsis thaliana GN=At3g63540 PE=1 SV=2	PsbP	predicted protein [Hordeum vulgare subsp. vulgare]	TraesCS7A02G267900	Molecular Function: structural constituent of ribosome (GO:0003735),Cellular Component: ribosome (GO:0005840),Biological Process: translation (GO:0006412),Cellular Component: chloroplast (GO:0009507),Molecular Function: rRNA binding (GO:0019843)	50S ribosomal protein 6, chloroplastic; K19035 50S ribosomal protein 6 (A)	50S ribosomal protein 6, chloroplastic OS=Spinacia oleracea GN=PSRP6 PE=1 SV=1	--	50S ribosomal protein 6, chloroplastic [Aegilops tauschii]
TraesCS7B02G146700	--	--	--	--	hypothetical protein TRIUR3_21199 [Triticum urartu]	TraesCS7A02G272200	Molecular Function: peroxidase activity (GO:0004601),Biological Process: response to oxidative stress (GO:0006979),Molecular Function: heme binding (GO:0020037),Biological Process: oxidation-reduction process (GO:0055114)	probable L-ascorbate peroxidase 4; K00434 L-ascorbate peroxidase [EC:1.11.1.11] (A)	Probable L-ascorbate peroxidase 4 OS=Oryza sativa subsp. japonica GN=APX4 PE=2 SV=1	Peroxidase	peroxisomal ascorbate peroxidase protein [Triticum aestivum]
TraesCS7B02G152800	Molecular Function: protein dimerization activity (GO:0046983)	hypothetical protein; K11253 histone H3 (A)	Transcription factor bHLH62 OS=Arabidopsis thaliana GN=BHLH62 PE=2 SV=1	Helix-loop-helix DNA-binding domain	predicted protein [Hordeum vulgare subsp. vulgare]	TraesCS7A02G276000	--	divinyl chlorophyllide a 8-vinyl-reductase, chloroplastic; K19073 divinyl chlorophyllide a 8-vinyl-reductase [EC:1.3.1.75] (A)	Uncharacterized protein ycf39 OS=Cyanophora paradoxa GN=ycf39 PE=3 SV=1	NmrA-like family	predicted protein [Hordeum vulgare subsp. vulgare]
TraesCS7B02G166000	Biological Process: protein folding (GO:0006457)	peptidyl-prolyl cis-trans isomerase FKBP16-3, chloroplastic; K01802 peptidylprolyl isomerase [EC:5.2.1.8] (A)	Peptidyl-prolyl cis-trans isomerase FKBP16-3, chloroplastic OS=Arabidopsis thaliana GN=FKBP16-3 PE=1 SV=2	FKBP-type peptidyl-prolyl cis-trans isomerase	predicted protein [Hordeum vulgare subsp. vulgare]	TraesCS7A02G276400	Biological Process: photosynthesis, light harvesting (GO:0009765),Cellular Component: membrane (GO:0016020)	Lhcb1-6; chlorophyll a-b binding protein 1C, chloroplastic-like; K08912 light-harvesting complex II chlorophyll a/b binding protein 1 (A)	Chlorophyll a-b binding protein 1B, chloroplastic OS=Solanum lycopersicum GN=CAB1B PE=3 SV=1	Chlorophyll A-B binding protein	Chlorophyll a-b binding protein 1B, chloroplastic [Aegilops tauschii]
TraesCS7B02G167800	Molecular Function: chaperone binding (GO:0051087)	--	BAG family molecular chaperone regulator 3 OS=Arabidopsis thaliana GN=BAG3 PE=1 SV=1	BAG domain	hypothetical protein F775_28565 [Aegilops tauschii]	TraesCS7A02G278300	Molecular Function: nucleic acid binding (GO:0003676)	28 kDa ribonucleoprotein, chloroplastic; K11294 nucleolin (A)	31 kDa ribonucleoprotein, chloroplastic OS=Arabidopsis thaliana GN=CP31A PE=1 SV=1	RNA recognition motif. (a.k.a. RRM, RBD, or RNP domain)	predicted protein [Hordeum vulgare subsp. vulgare]
TraesCS7B02G173700	--	divinyl chlorophyllide a 8-vinyl-reductase, chloroplastic; K19073 divinyl chlorophyllide a 8-vinyl-reductase [EC:1.3.1.75] (A)	Uncharacterized protein ycf39 OS=Cyanophora paradoxa GN=ycf39 PE=3 SV=1	NmrA-like family	predicted protein [Hordeum vulgare subsp. vulgare]	TraesCS7A02G286700	Molecular Function: peptidyl-prolyl cis-trans isomerase activity (GO:0003755),Biological Process: protein folding (GO:0006457)	PPIL1; peptidylprolyl isomerase (cyclophilin)-like 1; K12733 peptidyl-prolyl cis-trans isomerase-like 1 [EC:5.2.1.8] (A)	Peptidyl-prolyl cis-trans isomerase CYP38, chloroplastic OS=Arabidopsis thaliana GN=CYP38 PE=1 SV=1	Cyclophilin type peptidyl-prolyl cis-trans isomerase/CLD	Peptidyl-prolyl cis-trans isomerase CYP38, chloroplastic [Triticum urartu]
TraesCS7B02G175800	Molecular Function: hydrolase activity (GO:0016787)	Os08g0557200; Metallophosphoesterase domain containing protein.; K01517 manganese-dependent ADP-ribose/CDP-alcohol diphosphatase [EC:3.6.1.13 3.6.1.16 3.6.1.53] (A)	Manganese-dependent ADP-ribose/CDP-alcohol diphosphatase OS=Oryza sativa subsp. japonica GN=Os07g0688000 PE=2 SV=1	Calcineurin-like phosphoesterase	Manganese-dependent ADP-ribose/CDP-alcohol diphosphatase [Aegilops tauschii]	TraesCS7A02G287900	Molecular Function: translation initiation factor activity (GO:0003743),Molecular Function: GTPase activity (GO:0003924),Molecular Function: GTP binding (GO:0005525),Biological Process: translational initiation (GO:0006413)	translation initiation factor IF-2, chloroplastic; K02519 translation initiation factor IF-2 (A)	Translation initiation factor IF-2, chloroplastic OS=Phaseolus vulgaris GN=IF2CP PE=2 SV=1	Elongation factor Tu GTP binding domain	Translation initiation factor IF-2, chloroplastic [Aegilops tauschii]
TraesCS7B02G176100	Molecular Function: nucleic acid binding (GO:0003676)	28 kDa ribonucleoprotein, chloroplastic; K11294 nucleolin (A)	31 kDa ribonucleoprotein, chloroplastic OS=Arabidopsis thaliana GN=CP31A PE=1 SV=1	RNA recognition motif. (a.k.a. RRM, RBD, or RNP domain)	predicted protein [Hordeum vulgare subsp. vulgare]	TraesCS7A02G293500	--	hypothetical protein; K17800 LETM1 and EF-hand domain-containing protein 1, mitochondrial (A)	LETM1 and EF-hand domain-containing protein anon-60Da, mitochondrial OS=Drosophila melanogaster GN=Letm1 PE=2 SV=2	LETM1-like protein	PREDICTED: uncharacterized protein LOC100844293 isoform X2 [Brachypodium distachyon]
TraesCS7B02G188400	Cellular Component: membrane (GO:0016020),Molecular Function: cellulose synthase (UDP-forming) activity (GO:0016760),Biological Process: cellulose biosynthetic process (GO:0030244)	cellulose synthase-like protein D5; K00770 1,4-beta-D-xylan synthase [EC:2.4.2.24] (A)	Probable mixed-linked glucan synthase 6 OS=Oryza sativa subsp. japonica GN=CSLF6 PE=2 SV=1	Cellulose synthase	CslF6 [Triticum aestivum]	TraesCS7A02G308200	--	DNA polymerase eta-like; K03509 DNA polymerase eta [EC:2.7.7.7] (A)	Beta-1,3-glucosyltransferase OS=Mus musculus GN=B3galtl PE=2 SV=3	Protein of unknown function, DUF604	predicted protein [Hordeum vulgare subsp. vulgare]
TraesCS7B02G189500	Molecular Function: iron ion binding (GO:0005506),Molecular Function: protein binding (GO:0005515)	SNF2 super family; K20093 DNA excision repair protein ERCC-6-like [EC:3.6.4.12] (A)	--	--	hypothetical protein TRIUR3_33886 [Triticum urartu]	TraesCS7A02G339900	Molecular Function: iron ion binding (GO:0005506),Molecular Function: electron carrier activity (GO:0009055),Molecular Function: oxidoreductase activity, acting on paired donors, with incorporation or reduction of molecular oxygen (GO:0016705),Molecular Function: heme binding (GO:0020037),Biological Process: oxidation-reduction process (GO:0055114)	cytochrome P450 93A3-like; K00512 steroid 17alpha-monooxygenase / 17alpha-hydroxyprogesterone aldolase [EC:1.14.14.19 4.1.2.30] (A)	3,9-dihydroxypterocarpan 6A-monooxygenase OS=Glycine max GN=CYP93A1 PE=1 SV=1	Cytochrome P450	predicted protein [Hordeum vulgare subsp. vulgare]
TraesCS7B02G192500	Biological Process: photosynthesis, light harvesting (GO:0009765),Cellular Component: membrane (GO:0016020)	chlorophyll a-b binding protein 1B-21, chloroplastic; K08907 light-harvesting complex I chlorophyll a/b binding protein 1 (A)	Chlorophyll a-b binding protein 1B-21, chloroplastic OS=Hordeum vulgare GN=LHC Ib-21 PE=1 SV=1	Chlorophyll A-B binding protein	chlorophyll a/b binding protein precursor [Hordeum vulgare]	TraesCS7A02G341000	--	--	--	--	predicted protein [Hordeum vulgare subsp. vulgare]
TraesCS7B02G215000	Cellular Component: photosystem II (GO:0009523),Biological Process: photosynthesis (GO:0015979),Cellular Component: integral to membrane (GO:0016021),Molecular Function: manganese ion binding (GO:0030145)	photosystem II core complex proteins psbY, chloroplastic; K02723 photosystem II PsbY protein (A)	Photosystem II core complex proteins psbY, chloroplastic OS=Spinacia oleracea GN=PSBY PE=1 SV=2	Photosystem II protein Y (PsbY)	predicted protein, partial [Hordeum vulgare subsp. vulgare]	TraesCS7A02G345400	Biological Process: tricarboxylic acid cycle (GO:0006099),Molecular Function: phosphoenolpyruvate carboxylase activity (GO:0008964),Biological Process: carbon fixation (GO:0015977)	phosphoenolpyruvate carboxylase 1-like; K01595 phosphoenolpyruvate carboxylase [EC:4.1.1.31] (A)	Phosphoenolpyruvate carboxylase 1 OS=Sorghum bicolor GN=PEPC PE=2 SV=1	Phosphoenolpyruvate carboxylase	predicted protein [Hordeum vulgare subsp. vulgare]
TraesCS7B02G227200	--	--	--	--	PREDICTED: uncharacterized protein LOC100835405 isoform X2 [Brachypodium distachyon]	TraesCS7A02G351100	--	30S ribosomal protein S31, chloroplastic; K19033 RPS31; 30S ribosomal protein S31 (A)	30S ribosomal protein S31, chloroplastic OS=Arabidopsis thaliana GN=RPS31 PE=1 SV=1	--	hypothetical protein TRIUR3_12268 [Triticum urartu]
TraesCS7B02G228500	Molecular Function: N-acetyltransferase activity (GO:0008080)	--	Uncharacterized N-acetyltransferase ycf52 OS=Porphyra purpurea GN=ycf52 PE=3 SV=1	Acetyltransferase (GNAT) family	predicted protein [Hordeum vulgare subsp. vulgare]	TraesCS7A02G355400	--	--	Protodermal factor 1 OS=Arabidopsis thaliana GN=PDF1 PE=2 SV=1	--	hypothetical protein TRIUR3_20400 [Triticum urartu]
TraesCS7B02G230400	Cellular Component: membrane (GO:0016020)	uncharacterized LOC100841614; K07052 uncharacterized protein (A)	--	CAAX protease self-immunity	predicted protein [Hordeum vulgare subsp. vulgare]	TraesCS7A02G367900	--	--	--	--	predicted protein [Hordeum vulgare subsp. vulgare]
TraesCS7B02G231800	--	30S ribosomal protein S31, chloroplastic; K19033 RPS31; 30S ribosomal protein S31 (A)	30S ribosomal protein S31, chloroplastic OS=Arabidopsis thaliana GN=RPS31 PE=1 SV=1	--	hypothetical protein F775_30618 [Aegilops tauschii]	TraesCS7A02G380900	Molecular Function: nucleotide binding (GO:0000166),Molecular Function: ATP binding (GO:0005524),Biological Process: transport (GO:0006810),Cellular Component: integral to membrane (GO:0016021),Molecular Function: ATPase activity (GO:0016887),Molecular Function: nucleoside-triphosphatase activity (GO:0017111),Molecular Function: ATPase activity, coupled to transmembrane movement of substances (GO…	ABC transporter B family member 28; K05655 ATP-binding cassette, subfamily B (MDR/TAP), member 8 (A)	ABC transporter B family member 28 OS=Arabidopsis thaliana GN=ABCB28 PE=2 SV=1	ABC transporter transmembrane region	PREDICTED: ABC transporter B family member 28 [Brachypodium distachyon]
TraesCS7B02G242200	--	--	--	--	predicted protein [Hordeum vulgare subsp. vulgare]	TraesCS7A02G406800	--	ADP-ribosylation factor 1-like; K07977 Arf/Sar family, other (A)	Stress enhanced protein 1, chloroplastic OS=Arabidopsis thaliana GN=SEP1 PE=2 SV=1	--	predicted protein [Hordeum vulgare subsp. vulgare]
TraesCS7B02G242800	Cellular Component: nucleus (GO:0005634),Biological Process: regulation of transcription, DNA-dependent (GO:0006355),Molecular Function: protein dimerization activity (GO:0046983)	SORBIDRAFT_10g019590, Sb10g019590; hypothetical protein; K14484 auxin-responsive protein IAA (A)	Auxin-responsive protein IAA21 OS=Oryza sativa subsp. japonica GN=IAA21 PE=2 SV=1	AUX/IAA family	predicted protein [Hordeum vulgare subsp. vulgare]	TraesCS7A02G411300	--	--	--	--	hypothetical protein TRIUR3_35243 [Triticum urartu]
TraesCS7B02G250100	--	hypothetical protein; K01256 aminopeptidase N [EC:3.4.11.2] (A)	Uncharacterized protein At2g34460, chloroplastic OS=Arabidopsis thaliana GN=At2g34460 PE=2 SV=1	NAD(P)H-binding	predicted protein, partial [Hordeum vulgare subsp. vulgare]	TraesCS7A02G411700	Molecular Function: iron ion binding (GO:0005506),Molecular Function: electron carrier activity (GO:0009055),Molecular Function: oxidoreductase activity, acting on paired donors, with incorporation or reduction of molecular oxygen (GO:0016705),Molecular Function: heme binding (GO:0020037),Biological Process: oxidation-reduction process (GO:0055114)	flavonoid 3'-monooxygenase-like; K05280 flavonoid 3'-monooxygenase [EC:1.14.13.21] (A)	Flavonoid 3'-monooxygenase OS=Arabidopsis thaliana GN=CYP75B1 PE=1 SV=1	Cytochrome P450	predicted protein [Hordeum vulgare subsp. vulgare]
TraesCS7B02G251600	Molecular Function: iron ion binding (GO:0005506),Molecular Function: electron carrier activity (GO:0009055),Molecular Function: oxidoreductase activity, acting on paired donors, with incorporation or reduction of molecular oxygen (GO:0016705),Molecular Function: heme binding (GO:0020037),Biological Process: oxidation-reduction process (GO:0055114)	cytochrome P450 93A3-like; K00512 steroid 17alpha-monooxygenase / 17alpha-hydroxyprogesterone aldolase [EC:1.14.14.19 4.1.2.30] (A)	3,9-dihydroxypterocarpan 6A-monooxygenase OS=Glycine max GN=CYP93A1 PE=1 SV=1	Cytochrome P450	predicted protein [Hordeum vulgare subsp. vulgare]	TraesCS7A02G413800	--	--	Thylakoid lumenal 16.5 kDa protein, chloroplastic OS=Arabidopsis thaliana GN=At4g02530 PE=1 SV=3	--	predicted protein [Hordeum vulgare subsp. vulgare]
TraesCS7B02G252600	Molecular Function: zinc ion binding (GO:0008270),Molecular Function: oxidoreductase activity (GO:0016491),Molecular Function: transferase activity, transferring acyl groups other than amino-acyl groups (GO:0016747),Biological Process: oxidation-reduction process (GO:0055114)	zinc-binding dehydrogenase family protein; K08070 2-alkenal reductase [EC:1.3.1.74] (A)	NADP-dependent alkenal double bond reductase P2 OS=Arabidopsis thaliana GN=P2 PE=2 SV=2	Zinc-binding dehydrogenase	Putative NADP-dependent oxidoreductase P2 [Aegilops tauschii]	TraesCS7A02G415200	--	--	--	--	predicted protein [Hordeum vulgare subsp. vulgare]
TraesCS7B02G260700	--	--	--	--	predicted protein [Hordeum vulgare subsp. vulgare]	TraesCS7A02G422400	--	macrophage migration inhibitory factor homolog; K07253 phenylpyruvate tautomerase [EC:5.3.2.1] (A)	Macrophage migration inhibitory factor homolog OS=Trichuris trichiura PE=1 SV=2	Macrophage migration inhibitory factor (MIF)	hypothetical protein TRIUR3_17439 [Triticum urartu]
TraesCS7B02G272400	--	--	Protodermal factor 1 OS=Arabidopsis thaliana GN=PDF1 PE=2 SV=1	--	PREDICTED: protodermal factor 1-like [Oryza brachyantha]	TraesCS7A02G426100	Molecular Function: hydrolase activity, hydrolyzing O-glycosyl compounds (GO:0004553),Cellular Component: cell wall (GO:0005618),Biological Process: carbohydrate metabolic process (GO:0005975),Biological Process: cellular glucan metabolic process (GO:0006073),Molecular Function: xyloglucan:xyloglucosyl transferase activity (GO:0016762),Cellular Component: apoplast (GO:0048046)	probable xyloglucan endotransglucosylase/hydrolase protein 25; K08235 xyloglucan:xyloglucosyl transferase [EC:2.4.1.207] (A)	Probable xyloglucan endotransglucosylase/hydrolase protein 23 OS=Arabidopsis thaliana GN=XTH23 PE=2 SV=1	Xyloglucan endo-transglycosylase (XET) C-terminus	Putative xyloglucan endotransglucosylase/hydrolase protein 25 [Aegilops tauschii]
TraesCS7B02G280100	--	--	Phosphatidylcholine:diacylglycerol cholinephosphotransferase 1 OS=Arabidopsis thaliana GN=ROD1 PE=1 SV=1	PAP2 superfamily	predicted protein [Hordeum vulgare subsp. vulgare]	TraesCS7A02G427400	--	--	--	Protein of unknown function (DUF3148)	hypothetical protein F775_28948 [Aegilops tauschii]
TraesCS7B02G282800	Molecular Function: nucleotide binding (GO:0000166),Molecular Function: ATP binding (GO:0005524),Biological Process: transport (GO:0006810),Cellular Component: integral to membrane (GO:0016021),Molecular Function: ATPase activity (GO:0016887),Molecular Function: nucleoside-triphosphatase activity (GO:0017111),Molecular Function: ATPase activity, coupled to transmembrane movement of substances (GO…	ABC transporter B family member 28; K05655 ATP-binding cassette, subfamily B (MDR/TAP), member 8 (A)	ABC transporter B family member 28 OS=Arabidopsis thaliana GN=ABCB28 PE=2 SV=1	ABC transporter transmembrane region	PREDICTED: ABC transporter B family member 28 [Brachypodium distachyon]	TraesCS7A02G480700	Molecular Function: nucleotide binding (GO:0000166),Biological Process: photosynthesis (GO:0015979),Biological Process: chlorophyll biosynthetic process (GO:0015995),Molecular Function: magnesium chelatase activity (GO:0016851),Molecular Function: nucleoside-triphosphatase activity (GO:0017111)	magnesium-chelatase subunit ChlI, chloroplastic; K03405 magnesium chelatase subunit I [EC:6.6.1.1] (A)	Magnesium-chelatase subunit ChlI, chloroplastic OS=Oryza sativa subsp. japonica GN=CHLI PE=1 SV=1	Magnesium chelatase, subunit ChlI	Magnesium-chelatase subunit chlI, chloroplastic [Triticum urartu]
TraesCS7B02G313800	--	--	Thylakoid lumenal 16.5 kDa protein, chloroplastic OS=Arabidopsis thaliana GN=At4g02530 PE=1 SV=3	--	predicted protein [Hordeum vulgare subsp. vulgare]	TraesCS7A02G484200	Biological Process: carbohydrate metabolic process (GO:0005975),Molecular Function: fructose 1,6-bisphosphate 1-phosphatase activity (GO:0042132),Molecular Function: phosphoric ester hydrolase activity (GO:0042578)	SORBIDRAFT_10g026540, Sb10g026540; hypothetical protein; K03841 fructose-1,6-bisphosphatase I [EC:3.1.3.11] (A)	Fructose-1,6-bisphosphatase, chloroplastic OS=Spinacia oleracea PE=1 SV=2	Fructose-1-6-bisphosphatase, N-terminal domain	predicted protein [Hordeum vulgare subsp. vulgare]
TraesCS7B02G322800	--	macrophage migration inhibitory factor homolog; K07253 phenylpyruvate tautomerase [EC:5.3.2.1] (A)	Macrophage migration inhibitory factor homolog OS=Trichuris trichiura PE=1 SV=2	Macrophage migration inhibitory factor (MIF)	hypothetical protein TRIUR3_17439 [Triticum urartu]	TraesCS7A02G557300	Biological Process: biosynthetic process (GO:0009058),Molecular Function: transferase activity (GO:0016740)	phytoene synthase 2, chloroplastic-like; K02291 phytoene synthase [EC:2.5.1.32] (A)	Phytoene synthase, chloroplastic OS=Zea mays GN=Y1 PE=3 SV=1	Squalene/phytoene synthase	phytoene synthase 7A [Triticum aestivum]
TraesCS7B02G387900	Biological Process: carbohydrate metabolic process (GO:0005975),Molecular Function: fructose 1,6-bisphosphate 1-phosphatase activity (GO:0042132),Molecular Function: phosphoric ester hydrolase activity (GO:0042578)	GRMZM2G095287; fructose-1,6-bisphosphatase (EC:3.1.3.11); K03841 fructose-1,6-bisphosphatase I [EC:3.1.3.11] (A)	Fructose-1,6-bisphosphatase, chloroplastic OS=Spinacia oleracea PE=1 SV=2	Fructose-1-6-bisphosphatase, N-terminal domain	predicted protein [Hordeum vulgare subsp. vulgare]	TraesCS7A02G560200	--	--	Photosystem II stability/assembly factor HCF136, chloroplastic OS=Oryza sativa subsp. japonica GN=HCF136 PE=3 SV=1	Photosynthesis system II assembly factor YCF48	hypothetical protein F775_32419 [Aegilops tauschii]
TraesCS7B02G400800	Molecular Function: phosphoglycerate dehydrogenase activity (GO:0004617),Biological Process: L-serine biosynthetic process (GO:0006564),Biological Process: metabolic process (GO:0008152),Molecular Function: amino acid binding (GO:0016597),Molecular Function: oxidoreductase activity, acting on the CH-OH group of donors, NAD or NADP as acceptor (GO:0016616),Molecular Function: cofactor binding (GO:…	D-3-phosphoglycerate dehydrogenase 3, chloroplastic-like; K00058 D-3-phosphoglycerate dehydrogenase [EC:1.1.1.95] (A)	D-3-phosphoglycerate dehydrogenase 1, chloroplastic OS=Arabidopsis thaliana GN=PGDH1 PE=1 SV=1	ACT domain	predicted protein [Hordeum vulgare subsp. vulgare]	TraesCS7A02G561400	Biological Process: proteolysis (GO:0006508),Molecular Function: cysteine-type peptidase activity (GO:0008234)	GRMZM2G061879; macrodontain-1-like; K01365 cathepsin L [EC:3.4.22.15] (A)	Ananain OS=Ananas comosus GN=AN1 PE=1 SV=2	Cathepsin propeptide inhibitor domain (I29)	Ananain [Triticum urartu]
TraesCS7B02G421100	Molecular Function: structural constituent of ribosome (GO:0003735),Cellular Component: intracellular (GO:0005622),Cellular Component: ribosome (GO:0005840),Biological Process: translation (GO:0006412)	50S ribosomal protein L35, chloroplastic; K02916 large subunit ribosomal protein L35 (A)	50S ribosomal protein L35, chloroplastic OS=Spinacia oleracea GN=RPL35 PE=1 SV=1	Ribosomal protein L35	predicted protein [Hordeum vulgare subsp. vulgare]	TraesCS7D02G060000	Molecular Function: N,N-dimethylaniline monooxygenase activity (GO:0004499),Molecular Function: oxidoreductase activity (GO:0016491),Molecular Function: flavin adenine dinucleotide binding (GO:0050660),Molecular Function: NADP binding (GO:0050661),Biological Process: oxidation-reduction process (GO:0055114)	probable indole-3-pyruvate monooxygenase YUCCA10; K11816 indole-3-pyruvate monooxygenase [EC:1.14.13.168] (A)	Probable indole-3-pyruvate monooxygenase YUCCA11 OS=Arabidopsis thaliana GN=YUC11 PE=2 SV=1	Flavin-binding monooxygenase-like	predicted protein [Hordeum vulgare subsp. vulgare]
TraesCS7B02G434400	Cellular Component: integral to membrane (GO:0016021)	heptahelical transmembrane protein ADIPOR1; K07297 adiponectin receptor (A)	Heptahelical transmembrane protein ADIPOR1 OS=Oryza sativa subsp. japonica GN=ADIPOR1 PE=2 SV=1	Haemolysin-III related	predicted protein [Hordeum vulgare subsp. vulgare]	TraesCS7D02G145600	Biological Process: metabolic process (GO:0008152),Molecular Function: transferase activity, transferring hexosyl groups (GO:0016758)	anthocyanidin 3-O-glucosyltransferase 2; K08237 hydroquinone glucosyltransferase [EC:2.4.1.218] (A)	Anthocyanidin 5,3-O-glucosyltransferase OS=Rosa hybrid cultivar GN=RhGT1 PE=2 SV=1	UDP-glucoronosyl and UDP-glucosyl transferase	predicted protein [Hordeum vulgare subsp. vulgare]
TraesCS7B02G440000	Molecular Function: protein kinase activity (GO:0004672),Molecular Function: protein tyrosine kinase activity (GO:0004713),Molecular Function: ATP binding (GO:0005524),Biological Process: protein phosphorylation (GO:0006468)	GRMZM5G806947, GRMZM5G812265; E3 ubiquitin-protein ligase KEG-like; K16279 E3 ubiquitin-protein ligase KEG [EC:2.7.11.1 2.3.2.27] (A)	E3 ubiquitin-protein ligase KEG OS=Arabidopsis thaliana GN=KEG PE=1 SV=2	Protein kinase domain	E3 ubiquitin-protein ligase KEG [Triticum urartu]	TraesCS7D02G149200	--	disease resistance protein RPM1-like; K13457 disease resistance protein RPM1 (A)	Horcolin OS=Hordeum vulgare PE=3 SV=1	Jacalin-like lectin domain	high light protein [Hordeum vulgare]
TraesCS7B02G482000	Biological Process: biosynthetic process (GO:0009058),Molecular Function: transferase activity (GO:0016740)	phytoene synthase 2, chloroplastic-like; K02291 phytoene synthase [EC:2.5.1.32] (A)	Phytoene synthase, chloroplastic OS=Zea mays GN=Y1 PE=3 SV=1	Squalene/phytoene synthase	phytoene synthase 7B [Triticum aestivum]	TraesCS7D02G173900	Molecular Function: oxidoreductase activity (GO:0016491),Biological Process: oxidation-reduction process (GO:0055114)	alternative NAD(P)H-ubiquinone oxidoreductase C1, chloroplastic/mitochondrial; K17872 NADH:ubiquinone reductase (non-electrogenic) [EC:1.6.5.9] (A)	Alternative NAD(P)H-ubiquinone oxidoreductase C1, chloroplastic/mitochondrial OS=Arabidopsis thaliana GN=NDC1 PE=1 SV=2	Pyridine nucleotide-disulphide oxidoreductase	PREDICTED: alternative NAD(P)H-ubiquinone oxidoreductase C1, chloroplastic/mitochondrial isoform X3 [Brachypodium distachyon]
TraesCS7B02G486500	--	--	Photosystem II stability/assembly factor HCF136, chloroplastic OS=Oryza sativa subsp. japonica GN=HCF136 PE=3 SV=1	Photosynthesis system II assembly factor YCF48	hypothetical protein F775_32419 [Aegilops tauschii]	TraesCS7D02G176200	Molecular Function: microtubule motor activity (GO:0003777),Molecular Function: ATP binding (GO:0005524),Cellular Component: kinesin complex (GO:0005871),Biological Process: microtubule-based movement (GO:0007018),Molecular Function: microtubule binding (GO:0008017)	kinesin-like protein KIF3B; K10406 kinesin family member C2/C3 (A)	Kinesin-like protein KCA1 OS=Arabidopsis thaliana GN=KCA1 PE=1 SV=1	Kinesin motor domain	predicted protein [Hordeum vulgare subsp. vulgare]
TraesCS7D02G000300	Molecular Function: copper ion binding (GO:0005507),Molecular Function: electron carrier activity (GO:0009055)	plastocyanin, chloroplastic; K02638 plastocyanin (A)	Plastocyanin, chloroplastic OS=Hordeum vulgare GN=PETE PE=2 SV=1	Copper binding proteins, plastocyanin/azurin family	plastocyanin precursor [Hordeum vulgare]	TraesCS7D02G177000	Molecular Function: copper ion binding (GO:0005507),Molecular Function: electron carrier activity (GO:0009055)	--	Blue copper protein OS=Pisum sativum PE=2 SV=1	Plastocyanin-like domain	Blue copper protein [Triticum urartu]
TraesCS7D02G004500	Molecular Function: nucleotide binding (GO:0000166),Molecular Function: glycine-tRNA ligase activity (GO:0004820),Molecular Function: ATP binding (GO:0005524),Cellular Component: cytoplasm (GO:0005737),Biological Process: glycyl-tRNA aminoacylation (GO:0006426)	glycine--tRNA ligase, chloroplastic/mitochondrial 2; K14164 glycyl-tRNA synthetase [EC:6.1.1.14] (A)	Glycine--tRNA ligase, chloroplastic/mitochondrial 2 OS=Arabidopsis thaliana GN=EDD1 PE=1 SV=1	Glycyl-tRNA synthetase alpha subunit	Glycyl-tRNA synthetase 2, chloroplastic/mitochondrial [Aegilops tauschii]	TraesCS7D02G191700	Molecular Function: protein binding (GO:0005515)	glutathione S-transferase DHAR3, chloroplastic-like; K05022 chloride intracellular channel protein 2 (A)	Glutathione S-transferase DHAR3, chloroplastic OS=Arabidopsis thaliana GN=DHAR3 PE=1 SV=1	Glutathione S-transferase, C-terminal domain	predicted protein [Hordeum vulgare subsp. vulgare]
TraesCS7D02G015400	Molecular Function: transferase activity, transferring acyl groups other than amino-acyl groups (GO:0016747)	shikimate O-hydroxycinnamoyltransferase-like; K13065 shikimate O-hydroxycinnamoyltransferase [EC:2.3.1.133] (A)	Shikimate O-hydroxycinnamoyltransferase OS=Nicotiana tabacum GN=HST PE=1 SV=1	Transferase family	Anthranilate N-benzoyltransferase protein 1 [Triticum urartu]	TraesCS7D02G192200	Molecular Function: transporter activity (GO:0005215),Biological Process: transport (GO:0006810),Cellular Component: membrane (GO:0016020)	Os09g0541000, PIP2;7, PLASMA_MEMBRANE_INTRINSIC_PROTEIN_2;7; Similar to Aquaporin 2.; K09872 aquaporin PIP (A)	Probable aquaporin PIP2-7 OS=Oryza sativa subsp. japonica GN=PIP2-7 PE=2 SV=2	Major intrinsic protein	putative aquaporin PIP2-7 [Triticum urartu]
TraesCS7D02G015700	--	WD-40 repeat-containing protein MSI4; K10752 histone-binding protein RBBP4 (A)	Uncharacterized membrane protein YjcL OS=Bacillus subtilis (strain 168) GN=yjcL PE=4 SV=1	Protein of unknown function (DUF819)	predicted protein [Hordeum vulgare subsp. vulgare]	TraesCS7D02G192400	Molecular Function: GTPase activity (GO:0003924),Molecular Function: GTP binding (GO:0005525),Cellular Component: intracellular (GO:0005622),Biological Process: GTP catabolic process (GO:0006184),Biological Process: intracellular protein transport (GO:0006886),Biological Process: nucleocytoplasmic transport (GO:0006913),Biological Process: signal transduction (GO:0007165),Biological Process: smal…	Os02g0742200; K04392 Ras-related C3 botulinum toxin substrate 1 (A)	Rac-like GTP-binding protein 3 OS=Oryza sativa subsp. japonica GN=RAC3 PE=2 SV=1	Ras family	putative small GTP-binding protein [Triticum aestivum]
TraesCS7D02G016800	Molecular Function: oxidoreductase activity (GO:0016491),Biological Process: oxidation-reduction process (GO:0055114)	ferredoxin--NADP reductase, leaf isozyme, chloroplastic-like; K02641 ferredoxin--NADP+ reductase [EC:1.18.1.2] (A)	Ferredoxin--NADP reductase, leaf isozyme, chloroplastic OS=Oryza sativa subsp. japonica GN=Os06g0107700 PE=2 SV=1	Oxidoreductase FAD-binding domain	Ferredoxin--NADP reductase, leaf isozyme, chloroplastic [Aegilops tauschii]	TraesCS7D02G199400	Biological Process: photosynthesis, light harvesting (GO:0009765),Cellular Component: membrane (GO:0016020)	chlorophyll a-b binding protein of LHCII type 1-like; K08912 light-harvesting complex II chlorophyll a/b binding protein 1 (A)	Chlorophyll a-b binding protein, chloroplastic OS=Triticum aestivum GN=WHAB1.6 PE=3 SV=1	Chlorophyll A-B binding protein	Chlorophyll a-b binding protein, chloroplastic [Aegilops tauschii]
TraesCS7D02G048400	Biological Process: transmembrane transport (GO:0055085)	--	Oligopeptide transporter 7 OS=Arabidopsis thaliana GN=OPT7 PE=2 SV=1	OPT oligopeptide transporter protein	Oligopeptide transporter 7 [Triticum urartu]	TraesCS7D02G209600	--	--	Protein CURVATURE THYLAKOID 1A, chloroplastic OS=Arabidopsis thaliana GN=CURT1A PE=1 SV=1	CAAD domains of cyanobacterial aminoacyl-tRNA synthetase	predicted protein [Hordeum vulgare subsp. vulgare]
TraesCS7D02G050300	Molecular Function: protein binding (GO:0005515),Molecular Function: chaperone binding (GO:0051087)	--	BAG family molecular chaperone regulator 3 OS=Arabidopsis thaliana GN=BAG3 PE=1 SV=1	PB1 domain	predicted protein [Hordeum vulgare subsp. vulgare]	TraesCS7D02G215100	Biological Process: metabolic process (GO:0008152),Molecular Function: transferase activity, transferring hexosyl groups (GO:0016758)	hypothetical protein; K18823 soyasaponin III rhamnosyltransferase [EC:2.4.1.273] (A)	UDP-glycosyltransferase 91B1 OS=Arabidopsis thaliana GN=UGT91B1 PE=2 SV=1	Glycosyl transferase 4-like domain	Anthocyanidin 3-O-glucosyltransferase [Aegilops tauschii]
TraesCS7D02G057600	--	--	--	--	TPA: hypothetical protein ZEAMMB73_910853 [Zea mays]	TraesCS7D02G227300	Biological Process: photosynthesis, light harvesting (GO:0009765),Cellular Component: membrane (GO:0016020)	chlorophyll a-b binding protein 1B-21, chloroplastic; K08907 light-harvesting complex I chlorophyll a/b binding protein 1 (A)	Chlorophyll a-b binding protein 1B-21, chloroplastic OS=Hordeum vulgare GN=LHC Ib-21 PE=1 SV=1	Chlorophyll A-B binding protein	chlorophyll a/b binding protein precursor [Hordeum vulgare]
TraesCS7D02G060000	Molecular Function: N,N-dimethylaniline monooxygenase activity (GO:0004499),Molecular Function: oxidoreductase activity (GO:0016491),Molecular Function: flavin adenine dinucleotide binding (GO:0050660),Molecular Function: NADP binding (GO:0050661),Biological Process: oxidation-reduction process (GO:0055114)	probable indole-3-pyruvate monooxygenase YUCCA10; K11816 indole-3-pyruvate monooxygenase [EC:1.14.13.168] (A)	Probable indole-3-pyruvate monooxygenase YUCCA11 OS=Arabidopsis thaliana GN=YUC11 PE=2 SV=1	Flavin-binding monooxygenase-like	predicted protein [Hordeum vulgare subsp. vulgare]	TraesCS7D02G228100	--	--	--	Glycine rich protein family	hypothetical protein TRIUR3_20189 [Triticum urartu]
TraesCS7D02G062900	Cellular Component: cytoplasm (GO:0005737),Biological Process: protein methylation (GO:0006479),Molecular Function: protein methyltransferase activity (GO:0008276),Biological Process: chlorophyll biosynthetic process (GO:0015995),Molecular Function: magnesium protoporphyrin IX methyltransferase activity (GO:0046406)	magnesium protoporphyrin IX methyltransferase, chloroplastic; K03428 magnesium-protoporphyrin O-methyltransferase [EC:2.1.1.11] (A)	Magnesium protoporphyrin IX methyltransferase, chloroplastic OS=Arabidopsis thaliana GN=CHLM PE=1 SV=1	Ribosomal protein L11 methyltransferase (PrmA)	predicted protein [Hordeum vulgare subsp. vulgare]	TraesCS7D02G240600	Biological Process: drug transmembrane transport (GO:0006855),Molecular Function: drug transmembrane transporter activity (GO:0015238),Molecular Function: antiporter activity (GO:0015297),Cellular Component: membrane (GO:0016020),Biological Process: transmembrane transport (GO:0055085)	protein DETOXIFICATION 34-like; K03327 multidrug resistance protein, MATE family (A)	Protein TRANSPARENT TESTA 12 OS=Arabidopsis thaliana GN=TT12 PE=2 SV=1	MatE	predicted protein [Hordeum vulgare subsp. vulgare]
TraesCS7D02G081000	Biological Process: metabolic process (GO:0008152),Molecular Function: transferase activity, transferring hexosyl groups (GO:0016758)	hypothetical protein; K18823 soyasaponin III rhamnosyltransferase [EC:2.4.1.273] (A)	Putative UDP-rhamnose:rhamnosyltransferase 1 OS=Fragaria ananassa GN=GT4 PE=2 SV=1	UDP-glucoronosyl and UDP-glucosyl transferase	predicted protein [Hordeum vulgare subsp. vulgare]	TraesCS7D02G257000	Molecular Function: protein dimerization activity (GO:0046983)	hypothetical protein; K11253 histone H3 (A)	Transcription factor bHLH78 OS=Arabidopsis thaliana GN=BHLH78 PE=2 SV=1	Helix-loop-helix DNA-binding domain	predicted protein [Hordeum vulgare subsp. vulgare]
TraesCS7D02G104400	--	--	--	--	predicted protein [Hordeum vulgare subsp. vulgare]	TraesCS7D02G267000	Molecular Function: structural constituent of ribosome (GO:0003735),Cellular Component: ribosome (GO:0005840),Biological Process: translation (GO:0006412),Cellular Component: chloroplast (GO:0009507),Molecular Function: rRNA binding (GO:0019843)	50S ribosomal protein 6, chloroplastic; K19035 50S ribosomal protein 6 (A)	50S ribosomal protein 6, chloroplastic OS=Spinacia oleracea GN=PSRP6 PE=1 SV=1	--	50S ribosomal protein 6, chloroplastic [Aegilops tauschii]
TraesCS7D02G108200	Molecular Function: nucleotide binding (GO:0000166),Molecular Function: ATP binding (GO:0005524),Molecular Function: nucleoside-triphosphatase activity (GO:0017111)	sporulation proteinrelated, putative; K18740 exonuclease 3'-5' domain-containing protein 1 (A)	Uncharacterized protein ycf45 OS=Porphyra purpurea GN=ycf45 PE=3 SV=1	ATPase family associated with various cellular activities (AAA)	predicted protein [Hordeum vulgare subsp. vulgare]	TraesCS7D02G270100	Molecular Function: chaperone binding (GO:0051087)	--	BAG family molecular chaperone regulator 1 OS=Arabidopsis thaliana GN=BAG1 PE=1 SV=1	BAG domain	hypothetical protein F775_28565 [Aegilops tauschii]
TraesCS7D02G117800	Biological Process: biosynthetic process (GO:0009058)	starch synthase 1, chloroplastic/amyloplastic; K00703 starch synthase [EC:2.4.1.21] (A)	Starch synthase 1, chloroplastic/amyloplastic OS=Triticum aestivum GN=WSSI-2 PE=2 SV=2	Glycosyl transferases group 1	starch synthase I-1 [Triticum aestivum]	TraesCS7D02G275900	--	divinyl chlorophyllide a 8-vinyl-reductase, chloroplastic; K19073 divinyl chlorophyllide a 8-vinyl-reductase [EC:1.3.1.75] (A)	Uncharacterized protein ycf39 OS=Cyanophora paradoxa GN=ycf39 PE=3 SV=1	NmrA-like family	unnamed protein product [Triticum aestivum]
TraesCS7D02G145600	Biological Process: metabolic process (GO:0008152),Molecular Function: transferase activity, transferring hexosyl groups (GO:0016758)	anthocyanidin 3-O-glucosyltransferase 2; K08237 hydroquinone glucosyltransferase [EC:2.4.1.218] (A)	Anthocyanidin 5,3-O-glucosyltransferase OS=Rosa hybrid cultivar GN=RhGT1 PE=2 SV=1	UDP-glucoronosyl and UDP-glucosyl transferase	predicted protein [Hordeum vulgare subsp. vulgare]	TraesCS7D02G278000	Molecular Function: hydrolase activity (GO:0016787)	Os08g0557200; Metallophosphoesterase domain containing protein.; K01517 manganese-dependent ADP-ribose/CDP-alcohol diphosphatase [EC:3.6.1.13 3.6.1.16 3.6.1.53] (A)	Manganese-dependent ADP-ribose/CDP-alcohol diphosphatase OS=Oryza sativa subsp. japonica GN=Os07g0688000 PE=2 SV=1	Calcineurin-like phosphoesterase	Manganese-dependent ADP-ribose/CDP-alcohol diphosphatase [Aegilops tauschii]
TraesCS7D02G149000	Cellular Component: integral to membrane (GO:0016021)	bidirectional sugar transporter SWEET15; K15382 solute carrier family 50 (sugar transporter) (A)	Bidirectional sugar transporter SWEET15 OS=Oryza sativa subsp. japonica GN=SWEET15 PE=2 SV=1	Sugar efflux transporter for intercellular exchange	Protein RUPTURED POLLEN GRAIN 1 [Aegilops tauschii]	TraesCS7D02G278100	Molecular Function: nucleic acid binding (GO:0003676)	28 kDa ribonucleoprotein, chloroplastic; K11294 nucleolin (A)	31 kDa ribonucleoprotein, chloroplastic OS=Arabidopsis thaliana GN=CP31A PE=1 SV=1	RNA recognition motif. (a.k.a. RRM, RBD, or RNP domain)	predicted protein [Hordeum vulgare subsp. vulgare]
TraesCS7D02G149200	--	disease resistance protein RPM1-like; K13457 disease resistance protein RPM1 (A)	Horcolin OS=Hordeum vulgare PE=3 SV=1	Jacalin-like lectin domain	high light protein [Hordeum vulgare]	TraesCS7D02G283600	Molecular Function: peptidyl-prolyl cis-trans isomerase activity (GO:0003755),Biological Process: protein folding (GO:0006457)	YALI0E00132p; K10598 peptidyl-prolyl cis-trans isomerase-like 2 [EC:5.2.1.8] (A)	Peptidyl-prolyl cis-trans isomerase CYP38, chloroplastic OS=Arabidopsis thaliana GN=CYP38 PE=1 SV=1	Cyclophilin type peptidyl-prolyl cis-trans isomerase/CLD	Peptidyl-prolyl cis-trans isomerase CYP38, chloroplastic [Triticum urartu]
TraesCS7D02G161000	Molecular Function: antioxidant activity (GO:0016209),Molecular Function: oxidoreductase activity (GO:0016491),Biological Process: oxidation-reduction process (GO:0055114)	peroxiredoxin Q, chloroplastic; K03564 peroxiredoxin Q/BCP [EC:1.11.1.15] (A)	Peroxiredoxin Q, chloroplastic OS=Triticum aestivum GN=PRX1 PE=1 SV=1	AhpC/TSA family	Peroxiredoxin Q, chloroplastic [Aegilops tauschii]	TraesCS7D02G288700	Molecular Function: GTPase activity (GO:0003924),Molecular Function: GTP binding (GO:0005525)	translation initiation factor IF-2, chloroplastic; K02519 translation initiation factor IF-2 (A)	Translation initiation factor IF-2, chloroplastic OS=Arabidopsis thaliana GN=At1g17220 PE=2 SV=2	Translation-initiation factor 2	PREDICTED: translation initiation factor IF-2, chloroplastic [Brachypodium distachyon]
TraesCS7D02G177000	Molecular Function: copper ion binding (GO:0005507),Molecular Function: electron carrier activity (GO:0009055)	--	Blue copper protein OS=Pisum sativum PE=2 SV=1	Plastocyanin-like domain	Blue copper protein [Triticum urartu]	TraesCS7D02G293100	Molecular Function: iron ion binding (GO:0005506),Molecular Function: protein binding (GO:0005515)	SNF2 super family; K20093 DNA excision repair protein ERCC-6-like [EC:3.6.4.12] (A)	--	--	hypothetical protein TRIUR3_33886 [Triticum urartu]
TraesCS7D02G180200	Molecular Function: manganese ion binding (GO:0030145),Molecular Function: nutrient reservoir activity (GO:0045735)	uncharacterized LOC101250545; K11426 SET and MYND domain-containing protein (A)	Germin-like protein 8-14 OS=Oryza sativa subsp. japonica GN=GER5 PE=1 SV=1	Cupin	germin-like protein 2a [Hordeum vulgare subsp. vulgare]	TraesCS7D02G295400	Molecular Function: chromatin binding (GO:0003682)	protein CCA1; K12133 MYB-related transcription factor LHY (A)	Protein LHY OS=Arabidopsis thaliana GN=LHY PE=1 SV=2	Myb-like DNA-binding domain	LHY [Triticum aestivum]
TraesCS7D02G180600	--	nucleoporin SEH1-like; K14299 nucleoporin SEH1 (A)	Protein EXORDIUM OS=Arabidopsis thaliana GN=EXO PE=2 SV=1	Phosphate-induced protein 1 conserved region	predicted protein [Hordeum vulgare subsp. vulgare]	TraesCS7D02G304900	Molecular Function: copper ion binding (GO:0005507),Molecular Function: electron carrier activity (GO:0009055)	--	Mavicyanin OS=Cucurbita pepo PE=1 SV=1	Plastocyanin-like domain	Mavicyanin [Aegilops tauschii]
TraesCS7D02G191700	Molecular Function: protein binding (GO:0005515)	glutathione S-transferase DHAR3, chloroplastic-like; K05022 chloride intracellular channel protein 2 (A)	Glutathione S-transferase DHAR3, chloroplastic OS=Arabidopsis thaliana GN=DHAR3 PE=1 SV=1	Glutathione S-transferase, C-terminal domain	predicted protein [Hordeum vulgare subsp. vulgare]	TraesCS7D02G305300	Molecular Function: tryptophan synthase activity (GO:0004834),Biological Process: tryptophan metabolic process (GO:0006568)	tryptophan synthase beta chain 1; K01696 tryptophan synthase beta chain [EC:4.2.1.20] (A)	Tryptophan synthase beta chain 2, chloroplastic (Fragment) OS=Zea mays GN=TSB2 PE=2 SV=1	Pyridoxal-phosphate dependent enzyme	Tryptophan synthase beta chain 2, chloroplastic [Triticum urartu]
TraesCS7D02G192400	Molecular Function: GTPase activity (GO:0003924),Molecular Function: GTP binding (GO:0005525),Cellular Component: intracellular (GO:0005622),Biological Process: GTP catabolic process (GO:0006184),Biological Process: intracellular protein transport (GO:0006886),Biological Process: nucleocytoplasmic transport (GO:0006913),Biological Process: signal transduction (GO:0007165),Biological Process: smal…	Os02g0742200; K04392 Ras-related C3 botulinum toxin substrate 1 (A)	Rac-like GTP-binding protein 3 OS=Oryza sativa subsp. japonica GN=RAC3 PE=2 SV=1	Ras family	putative small GTP-binding protein [Triticum aestivum]	TraesCS7D02G326600	Cellular Component: membrane (GO:0016020)	uncharacterized LOC100841614; K07052 uncharacterized protein (A)	--	CAAX protease self-immunity	predicted protein [Hordeum vulgare subsp. vulgare]
TraesCS7D02G199300	Molecular Function: nucleotide binding (GO:0000166),Molecular Function: nucleic acid binding (GO:0003676),Molecular Function: alanine-tRNA ligase activity (GO:0004813),Molecular Function: ATP binding (GO:0005524),Cellular Component: cytoplasm (GO:0005737),Biological Process: alanyl-tRNA aminoacylation (GO:0006419),Molecular Function: ligase activity, forming aminoacyl-tRNA and related compounds (…	alanine--tRNA ligase, chloroplastic/mitochondrial; K01872 alanyl-tRNA synthetase [EC:6.1.1.7] (A)	Alanine--tRNA ligase, chloroplastic/mitochondrial OS=Sorghum bicolor GN=Sb10g008780 PE=3 SV=1	DHHA1 domain	Alanyl-tRNA synthetase [Aegilops tauschii]	TraesCS7D02G327700	--	30S ribosomal protein S31, chloroplastic; K19033 RPS31; 30S ribosomal protein S31 (A)	30S ribosomal protein S31, chloroplastic OS=Arabidopsis thaliana GN=RPS31 PE=1 SV=1	--	hypothetical protein F775_30618 [Aegilops tauschii]
TraesCS7D02G201000	Molecular Function: hydrolase activity, hydrolyzing O-glycosyl compounds (GO:0004553),Biological Process: carbohydrate metabolic process (GO:0005975)	endoglucanase 23-like; K01179 endoglucanase [EC:3.2.1.4] (A)	Endoglucanase 7 OS=Oryza sativa subsp. japonica GN=GLU10 PE=2 SV=1	Glycosyl hydrolase family 9	predicted protein [Hordeum vulgare subsp. vulgare]	TraesCS7D02G334900	Molecular Function: DNA photolyase activity (GO:0003913),Biological Process: DNA repair (GO:0006281)	PHR2b; PHR2b AtPHR2-like CDP DNA photolyase; K01669 deoxyribodipyrimidine photo-lyase [EC:4.1.99.3] (A)	Blue-light photoreceptor PHR2 OS=Arabidopsis thaliana GN=PHR2 PE=2 SV=2	FAD binding domain of DNA photolyase	predicted protein [Hordeum vulgare subsp. vulgare]
TraesCS7D02G209200	Molecular Function: transporter activity (GO:0005215),Biological Process: transport (GO:0006810),Cellular Component: membrane (GO:0016020)	protein NRT1/ PTR FAMILY 3.1; K14638 solute carrier family 15 (peptide/histidine transporter), member 3/4 (A)	Protein NRT1/ PTR FAMILY 3.1 OS=Arabidopsis thaliana GN=NPF3.1 PE=2 SV=1	POT family	predicted protein [Hordeum vulgare subsp. vulgare]	TraesCS7D02G347600	Molecular Function: iron ion binding (GO:0005506),Molecular Function: electron carrier activity (GO:0009055),Molecular Function: oxidoreductase activity, acting on paired donors, with incorporation or reduction of molecular oxygen (GO:0016705),Molecular Function: heme binding (GO:0020037),Biological Process: oxidation-reduction process (GO:0055114)	cytochrome P450 93A3-like; K00512 steroid 17alpha-monooxygenase / 17alpha-hydroxyprogesterone aldolase [EC:1.14.14.19 4.1.2.30] (A)	3,9-dihydroxypterocarpan 6A-monooxygenase OS=Glycine max GN=CYP93A1 PE=1 SV=1	Cytochrome P450	predicted protein [Hordeum vulgare subsp. vulgare]
TraesCS7D02G209600	--	--	Protein CURVATURE THYLAKOID 1A, chloroplastic OS=Arabidopsis thaliana GN=CURT1A PE=1 SV=1	CAAD domains of cyanobacterial aminoacyl-tRNA synthetase	predicted protein [Hordeum vulgare subsp. vulgare]	TraesCS7D02G355000	--	--	--	--	hypothetical protein F775_32948 [Aegilops tauschii]
TraesCS7D02G215100	Biological Process: metabolic process (GO:0008152),Molecular Function: transferase activity, transferring hexosyl groups (GO:0016758)	hypothetical protein; K18823 soyasaponin III rhamnosyltransferase [EC:2.4.1.273] (A)	UDP-glycosyltransferase 91B1 OS=Arabidopsis thaliana GN=UGT91B1 PE=2 SV=1	Glycosyl transferase 4-like domain	Anthocyanidin 3-O-glucosyltransferase [Aegilops tauschii]	TraesCS7D02G367600	--	--	Protodermal factor 1 OS=Arabidopsis thaliana GN=PDF1 PE=2 SV=1	--	PREDICTED: protodermal factor 1-like [Oryza brachyantha]
TraesCS7D02G217700	Biological Process: metabolic process (GO:0008152),Molecular Function: transferase activity, transferring hexosyl groups (GO:0016758)	SORBIDRAFT_05g021870, Sb05g021870; hypothetical protein; K08237 hydroquinone glucosyltransferase [EC:2.4.1.218] (A)	Anthocyanidin 5,3-O-glucosyltransferase OS=Rosa hybrid cultivar GN=RhGT1 PE=2 SV=1	UDP-glucoronosyl and UDP-glucosyl transferase	Anthocyanidin 5,3-O-glucosyltransferase [Aegilops tauschii]	TraesCS7D02G377200	Molecular Function: nucleotide binding (GO:0000166),Molecular Function: ATP binding (GO:0005524),Biological Process: transport (GO:0006810),Cellular Component: integral to membrane (GO:0016021),Molecular Function: ATPase activity (GO:0016887),Molecular Function: nucleoside-triphosphatase activity (GO:0017111),Molecular Function: ATPase activity, coupled to transmembrane movement of substances (GO…	ABC transporter B family member 28; K05655 ATP-binding cassette, subfamily B (MDR/TAP), member 8 (A)	ABC transporter B family member 28 OS=Arabidopsis thaliana GN=ABCB28 PE=2 SV=1	ABC transporter transmembrane region	PREDICTED: ABC transporter B family member 28 [Brachypodium distachyon]
TraesCS7D02G224400	Biological Process: protein folding (GO:0006457),Biological Process: protein transport (GO:0015031)	--	Trigger factor-like protein TIG, Chloroplastic OS=Arabidopsis thaliana GN=TIG PE=2 SV=1	FKBP-type peptidyl-prolyl cis-trans isomerase	predicted protein, partial [Hordeum vulgare subsp. vulgare]	TraesCS7D02G404900	Molecular Function: iron ion binding (GO:0005506),Molecular Function: electron carrier activity (GO:0009055),Molecular Function: oxidoreductase activity, acting on paired donors, with incorporation or reduction of molecular oxygen (GO:0016705),Molecular Function: heme binding (GO:0020037),Biological Process: oxidation-reduction process (GO:0055114)	flavonoid 3'-monooxygenase-like; K05280 flavonoid 3'-monooxygenase [EC:1.14.13.21] (A)	Flavonoid 3'-monooxygenase OS=Arabidopsis thaliana GN=CYP75B1 PE=1 SV=1	Cytochrome P450	predicted protein [Hordeum vulgare subsp. vulgare]
TraesCS7D02G227300	Biological Process: photosynthesis, light harvesting (GO:0009765),Cellular Component: membrane (GO:0016020)	chlorophyll a-b binding protein 1B-21, chloroplastic; K08907 light-harvesting complex I chlorophyll a/b binding protein 1 (A)	Chlorophyll a-b binding protein 1B-21, chloroplastic OS=Hordeum vulgare GN=LHC Ib-21 PE=1 SV=1	Chlorophyll A-B binding protein	chlorophyll a/b binding protein precursor [Hordeum vulgare]	TraesCS7D02G407700	--	probable histone acetyltransferase HAC-like 2-like; K04498 E1A/CREB-binding protein [EC:2.3.1.48] (A)	Uncharacterized protein At2g37660, chloroplastic OS=Arabidopsis thaliana GN=At2g37660 PE=2 SV=2	Complex I intermediate-associated protein 30 (CIA30)	predicted protein, partial [Hordeum vulgare subsp. vulgare]
TraesCS7D02G228100	--	--	--	Glycine rich protein family	hypothetical protein TRIUR3_20189 [Triticum urartu]	TraesCS7D02G419100	Molecular Function: hydrolase activity, hydrolyzing O-glycosyl compounds (GO:0004553),Cellular Component: cell wall (GO:0005618),Biological Process: carbohydrate metabolic process (GO:0005975),Biological Process: cellular glucan metabolic process (GO:0006073),Molecular Function: xyloglucan:xyloglucosyl transferase activity (GO:0016762),Cellular Component: apoplast (GO:0048046)	Os06g0697000; K08235 xyloglucan:xyloglucosyl transferase [EC:2.4.1.207] (A)	Probable xyloglucan endotransglucosylase/hydrolase protein 23 OS=Arabidopsis thaliana GN=XTH23 PE=2 SV=1	Xyloglucan endo-transglycosylase (XET) C-terminus	Putative xyloglucan endotransglucosylase/hydrolase protein 23 [Aegilops tauschii]
TraesCS7D02G240600	Biological Process: drug transmembrane transport (GO:0006855),Molecular Function: drug transmembrane transporter activity (GO:0015238),Molecular Function: antiporter activity (GO:0015297),Cellular Component: membrane (GO:0016020),Biological Process: transmembrane transport (GO:0055085)	protein DETOXIFICATION 34-like; K03327 multidrug resistance protein, MATE family (A)	Protein TRANSPARENT TESTA 12 OS=Arabidopsis thaliana GN=TT12 PE=2 SV=1	MatE	predicted protein [Hordeum vulgare subsp. vulgare]	TraesCS7D02G499800	Molecular Function: structural constituent of ribosome (GO:0003735),Cellular Component: intracellular (GO:0005622),Cellular Component: ribosome (GO:0005840),Biological Process: translation (GO:0006412)	50S ribosomal protein L35, chloroplastic; K02916 large subunit ribosomal protein L35 (A)	50S ribosomal protein L35, chloroplastic OS=Spinacia oleracea GN=RPL35 PE=1 SV=1	Ribosomal protein L35	predicted protein [Hordeum vulgare subsp. vulgare]
TraesCS7D02G243400	--	--	--	--	hypothetical protein F775_06572 [Aegilops tauschii]	TraesCS7D02G508200	Cellular Component: integral to membrane (GO:0016021)	heptahelical transmembrane protein ADIPOR1; K07297 adiponectin receptor (A)	Heptahelical transmembrane protein ADIPOR1 OS=Oryza sativa subsp. japonica GN=ADIPOR1 PE=2 SV=1	Haemolysin-III related	predicted protein [Hordeum vulgare subsp. vulgare]
TraesCS7D02G243900	Molecular Function: calcium ion binding (GO:0005509),Cellular Component: photosystem II (GO:0009523),Cellular Component: oxygen evolving complex (GO:0009654),Biological Process: photosynthesis (GO:0015979),Cellular Component: extrinsic to membrane (GO:0019898)	--	Thylakoid lumenal 19 kDa protein, chloroplastic OS=Arabidopsis thaliana GN=At3g63540 PE=1 SV=2	PsbP	predicted protein [Hordeum vulgare subsp. vulgare]	TraesCS7D02G548400	Biological Process: proteolysis (GO:0006508),Molecular Function: cysteine-type peptidase activity (GO:0008234)	GRMZM2G061879; macrodontain-1-like; K01365 cathepsin L [EC:3.4.22.15] (A)	Senescence-specific cysteine protease SAG39 OS=Oryza sativa subsp. japonica GN=SAG39 PE=2 SV=2	Cathepsin propeptide inhibitor domain (I29)	Ananain [Aegilops tauschii]
TraesCS7D02G244100	Molecular Function: RNA binding (GO:0003723),Biological Process: RNA processing (GO:0006396),Molecular Function: RNA methyltransferase activity (GO:0008173)	putative tRNA (cytidine(34)-2'-O)-methyltransferase; K03216 tRNA (cytidine/uridine-2'-O-)-methyltransferase [EC:2.1.1.207] (A)	Putative tRNA (cytidine(34)-2'-O)-methyltransferase OS=Synechocystis sp. (strain PCC 6803 / Kazusa) GN=slr0992 PE=3 SV=1	SpoU rRNA Methylase family	predicted protein [Hordeum vulgare subsp. vulgare]	TraesCS7D02G553300	Biological Process: biosynthetic process (GO:0009058),Molecular Function: transferase activity (GO:0016740)	phytoene synthase 2, chloroplastic-like; K02291 phytoene synthase [EC:2.5.1.32] (A)	Phytoene synthase, chloroplastic OS=Zea mays GN=Y1 PE=3 SV=1	Squalene/phytoene synthase	phytoene synthase 7D [Triticum aestivum]
TraesCS7D02G245500	Molecular Function: protein disulfide oxidoreductase activity (GO:0015035)	Chromatin remodeling factor subunit and related transcription factors (ISS); K11649 SWI/SNF related-matrix-associated actin-dependent regulator of chromatin subfamily C (A)	Uncharacterized protein YwbO OS=Bacillus subtilis (strain 168) GN=ywbO PE=4 SV=1	DSBA-like thioredoxin domain	predicted protein, partial [Hordeum vulgare subsp. vulgare]
TraesCS7D02G249300	--	POPTRDRAFT_725124; hypothetical protein; K11252 histone H2B (A)	--	Protein of unknown function (DUF1997)	predicted protein [Hordeum vulgare subsp. vulgare]
TraesCS7D02G249600	--	--	--	--	predicted protein [Hordeum vulgare subsp. vulgare]
TraesCS7D02G254000	Cellular Component: integral to membrane (GO:0016021)	--	Cytochrome b561 and DOMON domain-containing protein At3g25290 OS=Arabidopsis thaliana GN=At3g25290 PE=2 SV=1	Eukaryotic cytochrome b561	predicted protein [Hordeum vulgare subsp. vulgare]
TraesCS7D02G257000	Molecular Function: protein dimerization activity (GO:0046983)	hypothetical protein; K11253 histone H3 (A)	Transcription factor bHLH78 OS=Arabidopsis thaliana GN=BHLH78 PE=2 SV=1	Helix-loop-helix DNA-binding domain	predicted protein [Hordeum vulgare subsp. vulgare]
TraesCS7D02G261400	Molecular Function: double-stranded RNA binding (GO:0003725)	sua5; K07566 L-threonylcarbamoyladenylate synthase [EC:2.7.7.87] (A)	Uncharacterized protein YciO OS=Shigella flexneri GN=yciO PE=3 SV=1	Telomere recombination	predicted protein, partial [Hordeum vulgare subsp. vulgare]
TraesCS7D02G262500	--	--	Non-specific lipid transfer protein GPI-anchored 1 OS=Arabidopsis thaliana GN=LTPG1 PE=1 SV=1	Probable lipid transfer	predicted protein [Hordeum vulgare subsp. vulgare]
TraesCS7D02G267000	Molecular Function: structural constituent of ribosome (GO:0003735),Cellular Component: ribosome (GO:0005840),Biological Process: translation (GO:0006412),Cellular Component: chloroplast (GO:0009507),Molecular Function: rRNA binding (GO:0019843)	50S ribosomal protein 6, chloroplastic; K19035 50S ribosomal protein 6 (A)	50S ribosomal protein 6, chloroplastic OS=Spinacia oleracea GN=PSRP6 PE=1 SV=1	--	50S ribosomal protein 6, chloroplastic [Aegilops tauschii]
TraesCS7D02G268300	Biological Process: protein folding (GO:0006457)	peptidyl-prolyl cis-trans isomerase FKBP16-3, chloroplastic; K01802 peptidylprolyl isomerase [EC:5.2.1.8] (A)	Peptidyl-prolyl cis-trans isomerase FKBP16-3, chloroplastic OS=Arabidopsis thaliana GN=FKBP16-3 PE=1 SV=2	FKBP-type peptidyl-prolyl cis-trans isomerase	predicted protein [Hordeum vulgare subsp. vulgare]
TraesCS7D02G269900	--	catalase-domain-containing protein; K03781 catalase [EC:1.11.1.6] (A)	TraB domain-containing protein OS=Homo sapiens GN=TRABD PE=1 SV=1	TraB family	PREDICTED: traB domain-containing protein-like isoform X1 [Setaria italica]
TraesCS7D02G270100	Molecular Function: chaperone binding (GO:0051087)	--	BAG family molecular chaperone regulator 1 OS=Arabidopsis thaliana GN=BAG1 PE=1 SV=1	BAG domain	hypothetical protein F775_28565 [Aegilops tauschii]
TraesCS7D02G275900	--	divinyl chlorophyllide a 8-vinyl-reductase, chloroplastic; K19073 divinyl chlorophyllide a 8-vinyl-reductase [EC:1.3.1.75] (A)	Uncharacterized protein ycf39 OS=Cyanophora paradoxa GN=ycf39 PE=3 SV=1	NmrA-like family	unnamed protein product [Triticum aestivum]
TraesCS7D02G278000	Molecular Function: hydrolase activity (GO:0016787)	Os08g0557200; Metallophosphoesterase domain containing protein.; K01517 manganese-dependent ADP-ribose/CDP-alcohol diphosphatase [EC:3.6.1.13 3.6.1.16 3.6.1.53] (A)	Manganese-dependent ADP-ribose/CDP-alcohol diphosphatase OS=Oryza sativa subsp. japonica GN=Os07g0688000 PE=2 SV=1	Calcineurin-like phosphoesterase	Manganese-dependent ADP-ribose/CDP-alcohol diphosphatase [Aegilops tauschii]
TraesCS7D02G278100	Molecular Function: nucleic acid binding (GO:0003676)	28 kDa ribonucleoprotein, chloroplastic; K11294 nucleolin (A)	31 kDa ribonucleoprotein, chloroplastic OS=Arabidopsis thaliana GN=CP31A PE=1 SV=1	RNA recognition motif. (a.k.a. RRM, RBD, or RNP domain)	predicted protein [Hordeum vulgare subsp. vulgare]
TraesCS7D02G281200	--	--	Glutamyl-tRNA reductase-binding protein, chloroplastic OS=Arabidopsis thaliana GN=GLUTRBP PE=1 SV=1	Protein of unknown function (DUF2470)	predicted protein [Hordeum vulgare subsp. vulgare]
TraesCS7D02G283600	Molecular Function: peptidyl-prolyl cis-trans isomerase activity (GO:0003755),Biological Process: protein folding (GO:0006457)	YALI0E00132p; K10598 peptidyl-prolyl cis-trans isomerase-like 2 [EC:5.2.1.8] (A)	Peptidyl-prolyl cis-trans isomerase CYP38, chloroplastic OS=Arabidopsis thaliana GN=CYP38 PE=1 SV=1	Cyclophilin type peptidyl-prolyl cis-trans isomerase/CLD	Peptidyl-prolyl cis-trans isomerase CYP38, chloroplastic [Triticum urartu]
TraesCS7D02G283900	Biological Process: malate metabolic process (GO:0006108),Molecular Function: oxidoreductase activity (GO:0016491),Molecular Function: malate dehydrogenase activity (GO:0016615),Molecular Function: oxidoreductase activity, acting on the CH-OH group of donors, NAD or NADP as acceptor (GO:0016616),Biological Process: oxidation-reduction process (GO:0055114)	malate dehydrogenase [NADP], chloroplastic; K00051 malate dehydrogenase (NADP+) [EC:1.1.1.82] (A)	Malate dehydrogenase [NADP] 1, chloroplastic OS=Sorghum bicolor PE=1 SV=1	lactate/malate dehydrogenase, NAD binding domain	Malate dehydrogenase [NADP] 1, chloroplastic [Triticum urartu]
TraesCS7D02G287500	--	--	--	--	PREDICTED: uncharacterized protein LOC100846834 [Brachypodium distachyon]
TraesCS7D02G288700	Molecular Function: GTPase activity (GO:0003924),Molecular Function: GTP binding (GO:0005525)	translation initiation factor IF-2, chloroplastic; K02519 translation initiation factor IF-2 (A)	Translation initiation factor IF-2, chloroplastic OS=Arabidopsis thaliana GN=At1g17220 PE=2 SV=2	Translation-initiation factor 2	PREDICTED: translation initiation factor IF-2, chloroplastic [Brachypodium distachyon]
TraesCS7D02G289300	Molecular Function: electron carrier activity (GO:0009055),Molecular Function: protein disulfide oxidoreductase activity (GO:0015035),Biological Process: cell redox homeostasis (GO:0045454)	monothiol glutaredoxin-S10; K03676 glutaredoxin 3 (A)	Monothiol glutaredoxin-S10 OS=Oryza sativa subsp. japonica GN=GRXS10 PE=2 SV=2	Glutaredoxin	predicted protein [Hordeum vulgare subsp. vulgare]
TraesCS7D02G289900	--	--	ACT domain-containing protein DS12, chloroplastic OS=Oryza sativa subsp. japonica GN=Os08g0242700 PE=3 SV=2	--	predicted protein [Hordeum vulgare subsp. vulgare]
TraesCS7D02G290700	Biological Process: superoxide metabolic process (GO:0006801),Molecular Function: metal ion binding (GO:0046872),Biological Process: oxidation-reduction process (GO:0055114)	superoxide dismutase [Cu-Zn], chloroplastic; K04565 superoxide dismutase, Cu-Zn family [EC:1.15.1.1] (A)	Superoxide dismutase [Cu-Zn], chloroplastic OS=Oryza sativa subsp. japonica GN=SODCP PE=1 SV=1	Copper/zinc superoxide dismutase (SODC)	Cu/Zn superoxide dismutase [Triticum aestivum]
TraesCS7D02G293100	Molecular Function: iron ion binding (GO:0005506),Molecular Function: protein binding (GO:0005515)	SNF2 super family; K20093 DNA excision repair protein ERCC-6-like [EC:3.6.4.12] (A)	--	--	hypothetical protein TRIUR3_33886 [Triticum urartu]
TraesCS7D02G294300	Cellular Component: membrane (GO:0016020),Molecular Function: cellulose synthase (UDP-forming) activity (GO:0016760),Biological Process: cellulose biosynthetic process (GO:0030244)	cellulose synthase-like protein D5; K00770 1,4-beta-D-xylan synthase [EC:2.4.2.24] (A)	Probable mixed-linked glucan synthase 6 OS=Oryza sativa subsp. japonica GN=CSLF6 PE=2 SV=1	Cellulose synthase	CslF6 [Triticum aestivum]
TraesCS7D02G304900	Molecular Function: copper ion binding (GO:0005507),Molecular Function: electron carrier activity (GO:0009055)	--	Mavicyanin OS=Cucurbita pepo PE=1 SV=1	Plastocyanin-like domain	Mavicyanin [Aegilops tauschii]
TraesCS7D02G305000	--	DNA polymerase eta-like; K03509 DNA polymerase eta [EC:2.7.7.7] (A)	Beta-1,3-glucosyltransferase OS=Mus musculus GN=B3galtl PE=2 SV=3	Protein of unknown function, DUF604	predicted protein [Hordeum vulgare subsp. vulgare]
TraesCS7D02G305300	Molecular Function: tryptophan synthase activity (GO:0004834),Biological Process: tryptophan metabolic process (GO:0006568)	tryptophan synthase beta chain 1; K01696 tryptophan synthase beta chain [EC:4.2.1.20] (A)	Tryptophan synthase beta chain 2, chloroplastic (Fragment) OS=Zea mays GN=TSB2 PE=2 SV=1	Pyridoxal-phosphate dependent enzyme	Tryptophan synthase beta chain 2, chloroplastic [Triticum urartu]
TraesCS7D02G311300	Cellular Component: photosystem II (GO:0009523),Biological Process: photosynthesis (GO:0015979),Cellular Component: integral to membrane (GO:0016021),Molecular Function: manganese ion binding (GO:0030145)	photosystem II core complex proteins psbY, chloroplastic; K02723 photosystem II PsbY protein (A)	Photosystem II core complex proteins psbY, chloroplastic OS=Spinacia oleracea GN=PSBY PE=1 SV=2	Photosystem II protein Y (PsbY)	predicted protein, partial [Hordeum vulgare subsp. vulgare]
TraesCS7D02G322000	Molecular Function: electron carrier activity (GO:0009055),Molecular Function: iron-sulfur cluster binding (GO:0051536)	ferredoxin; K02639 ferredoxin (A)	Ferredoxin, chloroplastic OS=Triticum aestivum GN=PETF PE=1 SV=2	2Fe-2S iron-sulfur cluster binding domain	ferredoxin [Triticum aestivum]
TraesCS7D02G322100	Molecular Function: electron carrier activity (GO:0009055),Molecular Function: iron-sulfur cluster binding (GO:0051536)	ferredoxin-like; K02639 ferredoxin (A)	Ferredoxin, chloroplastic OS=Triticum aestivum GN=PETF PE=1 SV=2	2Fe-2S iron-sulfur cluster binding domain	Ferredoxin, chloroplastic [Aegilops tauschii]
TraesCS7D02G324600	Molecular Function: N-acetyltransferase activity (GO:0008080)	--	Uncharacterized N-acetyltransferase ycf52 OS=Porphyra purpurea GN=ycf52 PE=3 SV=1	Acetyltransferase (GNAT) family	Putative N-acetyltransferase ycf52 [Aegilops tauschii]
TraesCS7D02G327700	--	30S ribosomal protein S31, chloroplastic; K19033 RPS31; 30S ribosomal protein S31 (A)	30S ribosomal protein S31, chloroplastic OS=Arabidopsis thaliana GN=RPS31 PE=1 SV=1	--	hypothetical protein F775_30618 [Aegilops tauschii]
TraesCS7D02G333900	Biological Process: tricarboxylic acid cycle (GO:0006099),Molecular Function: phosphoenolpyruvate carboxylase activity (GO:0008964),Biological Process: carbon fixation (GO:0015977)	phosphoenolpyruvate carboxylase 1-like; K01595 phosphoenolpyruvate carboxylase [EC:4.1.1.31] (A)	Phosphoenolpyruvate carboxylase 1 OS=Sorghum bicolor GN=PEPC PE=2 SV=1	Phosphoenolpyruvate carboxylase	predicted protein [Hordeum vulgare subsp. vulgare]
TraesCS7D02G334900	Molecular Function: DNA photolyase activity (GO:0003913),Biological Process: DNA repair (GO:0006281)	PHR2b; PHR2b AtPHR2-like CDP DNA photolyase; K01669 deoxyribodipyrimidine photo-lyase [EC:4.1.99.3] (A)	Blue-light photoreceptor PHR2 OS=Arabidopsis thaliana GN=PHR2 PE=2 SV=2	FAD binding domain of DNA photolyase	predicted protein [Hordeum vulgare subsp. vulgare]
TraesCS7D02G338000	--	--	--	--	predicted protein [Hordeum vulgare subsp. vulgare]
TraesCS7D02G338600	--	--	--	--	predicted protein [Hordeum vulgare subsp. vulgare]
TraesCS7D02G339300	Cellular Component: nucleus (GO:0005634),Biological Process: regulation of transcription, DNA-dependent (GO:0006355),Molecular Function: protein dimerization activity (GO:0046983)	SORBIDRAFT_10g019590, Sb10g019590; hypothetical protein; K14484 auxin-responsive protein IAA (A)	Auxin-responsive protein IAA21 OS=Oryza sativa subsp. japonica GN=IAA21 PE=2 SV=1	AUX/IAA family	predicted protein [Hordeum vulgare subsp. vulgare]
TraesCS7D02G343300	--	bifunctional riboflavin kinase/FMN phosphatase-like; K00861 riboflavin kinase [EC:2.7.1.26] (A)	Haloacid dehalogenase-like hydrolase domain-containing protein At3g48420 OS=Arabidopsis thaliana GN=At3g48420 PE=1 SV=1	Haloacid dehalogenase-like hydrolase	Protein cbbY [Aegilops tauschii]
TraesCS7D02G345700	Molecular Function: sequence-specific DNA binding transcription factor activity (GO:0003700),Biological Process: regulation of transcription, DNA-dependent (GO:0006355),Molecular Function: sequence-specific DNA binding (GO:0043565)	hypothetical protein; K16225 probable WRKY transcription factor 52 (A)	Probable WRKY transcription factor 70 OS=Arabidopsis thaliana GN=WRKY70 PE=2 SV=1	WRKY DNA -binding domain	WRKY11 transcription factor, partial [Triticum aestivum]
TraesCS7D02G347600	Molecular Function: iron ion binding (GO:0005506),Molecular Function: electron carrier activity (GO:0009055),Molecular Function: oxidoreductase activity, acting on paired donors, with incorporation or reduction of molecular oxygen (GO:0016705),Molecular Function: heme binding (GO:0020037),Biological Process: oxidation-reduction process (GO:0055114)	cytochrome P450 93A3-like; K00512 steroid 17alpha-monooxygenase / 17alpha-hydroxyprogesterone aldolase [EC:1.14.14.19 4.1.2.30] (A)	3,9-dihydroxypterocarpan 6A-monooxygenase OS=Glycine max GN=CYP93A1 PE=1 SV=1	Cytochrome P450	predicted protein [Hordeum vulgare subsp. vulgare]
TraesCS7D02G348400	--	--	--	Domain of unknown function (DUF4228)	predicted protein [Hordeum vulgare subsp. vulgare]
TraesCS7D02G348600	Molecular Function: zinc ion binding (GO:0008270),Molecular Function: oxidoreductase activity (GO:0016491),Molecular Function: transferase activity, transferring acyl groups other than amino-acyl groups (GO:0016747),Biological Process: oxidation-reduction process (GO:0055114)	zinc-binding dehydrogenase family protein; K08070 2-alkenal reductase [EC:1.3.1.74] (A)	NADP-dependent alkenal double bond reductase P2 OS=Arabidopsis thaliana GN=P2 PE=2 SV=2	Zinc-binding dehydrogenase	Putative NADP-dependent oxidoreductase P2 [Aegilops tauschii]
TraesCS7D02G351000	Biological Process: fatty acid biosynthetic process (GO:0006633),Molecular Function: thiolester hydrolase activity (GO:0016790)	palmitoyl-acyl carrier protein thioesterase, chloroplastic; K10781 fatty acyl-ACP thioesterase B [EC:3.1.2.14 3.1.2.21] (A)	Palmitoyl-acyl carrier protein thioesterase, chloroplastic OS=Gossypium hirsutum GN=FATB1 PE=1 SV=1	Acyl-ATP thioesterase	hypothetical protein F775_06399 [Aegilops tauschii]
TraesCS7D02G351200	Cellular Component: membrane (GO:0016020)	uncharacterized LOC100825844; K07052 uncharacterized protein (A)	--	CAAX protease self-immunity	predicted protein [Hordeum vulgare subsp. vulgare]
TraesCS7D02G355000	--	--	--	--	hypothetical protein F775_32948 [Aegilops tauschii]
TraesCS7D02G367600	--	--	Protodermal factor 1 OS=Arabidopsis thaliana GN=PDF1 PE=2 SV=1	--	PREDICTED: protodermal factor 1-like [Oryza brachyantha]
TraesCS7D02G369300	Biological Process: cellular amino acid metabolic process (GO:0006520),Molecular Function: transaminase activity (GO:0008483),Biological Process: biosynthetic process (GO:0009058),Molecular Function: pyridoxal phosphate binding (GO:0030170)	aspartate aminotransferase, mitochondrial-like; K14455 aspartate aminotransferase, mitochondrial [EC:2.6.1.1] (A)	Aspartate aminotransferase, mitochondrial OS=Arabidopsis thaliana GN=ASP1 PE=1 SV=1	Aminotransferase class I and II	Aspartate aminotransferase, mitochondrial [Aegilops tauschii]
TraesCS7D02G372200	--	probable aminotransferase TAT2; K00815 tyrosine aminotransferase [EC:2.6.1.5] (A)	--	--	hypothetical protein TRIUR3_14340 [Triticum urartu]
TraesCS7D02G377200	Molecular Function: nucleotide binding (GO:0000166),Molecular Function: ATP binding (GO:0005524),Biological Process: transport (GO:0006810),Cellular Component: integral to membrane (GO:0016021),Molecular Function: ATPase activity (GO:0016887),Molecular Function: nucleoside-triphosphatase activity (GO:0017111),Molecular Function: ATPase activity, coupled to transmembrane movement of substances (GO…	ABC transporter B family member 28; K05655 ATP-binding cassette, subfamily B (MDR/TAP), member 8 (A)	ABC transporter B family member 28 OS=Arabidopsis thaliana GN=ABCB28 PE=2 SV=1	ABC transporter transmembrane region	PREDICTED: ABC transporter B family member 28 [Brachypodium distachyon]
TraesCS7D02G377400	Molecular Function: fructose-bisphosphate aldolase activity (GO:0004332),Biological Process: glycolysis (GO:0006096)	fructose-bisphosphate aldolase, cytoplasmic isozyme 1-like; K01623 fructose-bisphosphate aldolase, class I [EC:4.1.2.13] (A)	Fructose-bisphosphate aldolase, cytoplasmic isozyme 1 OS=Pisum sativum PE=2 SV=1	Fructose-bisphosphate aldolase class-I	predicted protein [Hordeum vulgare subsp. vulgare]
TraesCS7D02G399500	Molecular Function: aspartic-type endopeptidase activity (GO:0004190),Biological Process: proteolysis (GO:0006508)	hypothetical protein; K01381 saccharopepsin [EC:3.4.23.25] (A)	Protein ASPARTIC PROTEASE IN GUARD CELL 1 OS=Arabidopsis thaliana GN=ASPG1 PE=1 SV=1	Xylanase inhibitor C-terminal	predicted protein [Hordeum vulgare subsp. vulgare]
TraesCS7D02G404900	Molecular Function: iron ion binding (GO:0005506),Molecular Function: electron carrier activity (GO:0009055),Molecular Function: oxidoreductase activity, acting on paired donors, with incorporation or reduction of molecular oxygen (GO:0016705),Molecular Function: heme binding (GO:0020037),Biological Process: oxidation-reduction process (GO:0055114)	flavonoid 3'-monooxygenase-like; K05280 flavonoid 3'-monooxygenase [EC:1.14.13.21] (A)	Flavonoid 3'-monooxygenase OS=Arabidopsis thaliana GN=CYP75B1 PE=1 SV=1	Cytochrome P450	predicted protein [Hordeum vulgare subsp. vulgare]
TraesCS7D02G407100	--	--	Thylakoid lumenal 16.5 kDa protein, chloroplastic OS=Arabidopsis thaliana GN=At4g02530 PE=1 SV=3	--	predicted protein [Hordeum vulgare subsp. vulgare]
TraesCS7D02G407700	--	probable histone acetyltransferase HAC-like 2-like; K04498 E1A/CREB-binding protein [EC:2.3.1.48] (A)	Uncharacterized protein At2g37660, chloroplastic OS=Arabidopsis thaliana GN=At2g37660 PE=2 SV=2	Complex I intermediate-associated protein 30 (CIA30)	predicted protein, partial [Hordeum vulgare subsp. vulgare]
TraesCS7D02G414600	--	macrophage migration inhibitory factor homolog; K07253 phenylpyruvate tautomerase [EC:5.3.2.1] (A)	Macrophage migration inhibitory factor homolog OS=Trichuris trichiura PE=1 SV=2	Macrophage migration inhibitory factor (MIF)	hypothetical protein F775_27611 [Aegilops tauschii]
TraesCS7D02G419100	Molecular Function: hydrolase activity, hydrolyzing O-glycosyl compounds (GO:0004553),Cellular Component: cell wall (GO:0005618),Biological Process: carbohydrate metabolic process (GO:0005975),Biological Process: cellular glucan metabolic process (GO:0006073),Molecular Function: xyloglucan:xyloglucosyl transferase activity (GO:0016762),Cellular Component: apoplast (GO:0048046)	Os06g0697000; K08235 xyloglucan:xyloglucosyl transferase [EC:2.4.1.207] (A)	Probable xyloglucan endotransglucosylase/hydrolase protein 23 OS=Arabidopsis thaliana GN=XTH23 PE=2 SV=1	Xyloglucan endo-transglycosylase (XET) C-terminus	Putative xyloglucan endotransglucosylase/hydrolase protein 23 [Aegilops tauschii]
TraesCS7D02G419700	--	--	--	Protein of unknown function (DUF3148)	hypothetical protein F775_28948 [Aegilops tauschii]
TraesCS7D02G442500	--	--	--	Protein of unknown function (DUF642)	hypothetical protein F775_26416 [Aegilops tauschii]
TraesCS7D02G451800	Molecular Function: hydrolase activity, hydrolyzing O-glycosyl compounds (GO:0004553),Biological Process: carbohydrate metabolic process (GO:0005975)	probable alpha-glucosidase Os06g0675700; K01187 alpha-glucosidase [EC:3.2.1.20] (A)	Alpha-glucosidase OS=Hordeum vulgare PE=2 SV=1	Galactose mutarotase-like	predicted protein [Hordeum vulgare subsp. vulgare]
TraesCS7D02G467500	Molecular Function: nucleotide binding (GO:0000166),Biological Process: photosynthesis (GO:0015979),Biological Process: chlorophyll biosynthetic process (GO:0015995),Molecular Function: magnesium chelatase activity (GO:0016851),Molecular Function: nucleoside-triphosphatase activity (GO:0017111)	magnesium-chelatase subunit ChlI, chloroplastic; K03405 magnesium chelatase subunit I [EC:6.6.1.1] (A)	Magnesium-chelatase subunit ChlI, chloroplastic OS=Oryza sativa subsp. japonica GN=CHLI PE=1 SV=1	Magnesium chelatase, subunit ChlI	predicted protein [Hordeum vulgare subsp. vulgare]
TraesCS7D02G471600	Biological Process: carbohydrate metabolic process (GO:0005975),Molecular Function: fructose 1,6-bisphosphate 1-phosphatase activity (GO:0042132),Molecular Function: phosphoric ester hydrolase activity (GO:0042578)	GRMZM2G095287; fructose-1,6-bisphosphatase (EC:3.1.3.11); K03841 fructose-1,6-bisphosphatase I [EC:3.1.3.11] (A)	Fructose-1,6-bisphosphatase, chloroplastic OS=Spinacia oleracea PE=1 SV=2	Fructose-1-6-bisphosphatase, N-terminal domain	predicted protein [Hordeum vulgare subsp. vulgare]
TraesCS7D02G499800	Molecular Function: structural constituent of ribosome (GO:0003735),Cellular Component: intracellular (GO:0005622),Cellular Component: ribosome (GO:0005840),Biological Process: translation (GO:0006412)	50S ribosomal protein L35, chloroplastic; K02916 large subunit ribosomal protein L35 (A)	50S ribosomal protein L35, chloroplastic OS=Spinacia oleracea GN=RPL35 PE=1 SV=1	Ribosomal protein L35	predicted protein [Hordeum vulgare subsp. vulgare]
TraesCS7D02G508200	Cellular Component: integral to membrane (GO:0016021)	heptahelical transmembrane protein ADIPOR1; K07297 adiponectin receptor (A)	Heptahelical transmembrane protein ADIPOR1 OS=Oryza sativa subsp. japonica GN=ADIPOR1 PE=2 SV=1	Haemolysin-III related	predicted protein [Hordeum vulgare subsp. vulgare]
TraesCS7D02G553300	Biological Process: biosynthetic process (GO:0009058),Molecular Function: transferase activity (GO:0016740)	phytoene synthase 2, chloroplastic-like; K02291 phytoene synthase [EC:2.5.1.32] (A)	Phytoene synthase, chloroplastic OS=Zea mays GN=Y1 PE=3 SV=1	Squalene/phytoene synthase	phytoene synthase 7D [Triticum aestivum]

## Sheet: TableS9
Table S9. Annotation of co-expressed wheat homeologous genes in DS3E and DS7E.
Items	Linkage Group 3			Linkage Group 7
	A	B	D	A	B	D
ycf gene family member				1	2	3
xyloglucan endotransglucosylase/hydrolase protein 23				1		1
WVD2-like 1	1	1	1
WRKY transcription factor			1			1
WAT1-related protein At3g18200		1	1
UPSTREAM OF FLC	1	1
UDP-glycosyltransferase		1		1		1
Trigger factor-like protein TIG, chloroplastic		1			1	1
TRANSPARENT TESTA 12				1	1	1
Translation initiation factor IF-2, chloroplastic				1		1
Transcription factor DIVARICATA	1		1
Transcription factor bHLH family	3	3	2		1	1
Trans-cinnamate 4-monooxygenase	1	1
Thylakoid lumenal protein			1	2	2	2
Stress enhanced protein 1, chloroplastic				2
Starch synthase 1, chloroplastic/amyloplastic				1		1
Serine/threonine-protein kinase Nek5	1	1	1
Serine carboxypeptidase genes		1			1
Rhodanese-like domain-containing protein 4, chloroplastic	1	1	1
Respiratory burst oxidase homolog protein F	1	1
RAFTIN				1	1
Rac-like GTP-binding protein 3					1	1
Putative respiratory burst oxidase homolog protein H		1	1
Putative receptor-like protein kinase At4g00960	1		1	1
Protodermal factor 1				1	1	1
Phytoene synthase, chloroplastic				1	1	1
Phytochromobilin:ferredoxin oxidoreductase, chloroplastic	1	1	1
Photosystem II stability related	1		2	1	2	1
Phosphoenolpyruvate carboxylase 1		1	1	1		1
Peroxiredoxin Q, chloroplastic				1	1	1
Peptidyl-prolyl cis-trans isomerase genes				2	1	2
peptide/nitrate transporter At3g43790	1	1	1
Pentatricopeptide repeat-containing protein	1	1
Pectin acetylesterase 5	2	1	1
O-acyltransferase WSD1	1	1	1
NRT1/ PTR FAMILY				1	2	1
NADP-dependent malic enzyme, chloroplastic	1	1
NADP-dependent alkenal double bond reductase P2					1	1
NAD(P)H-quinone oxidoreductase subunit N, chloroplastic	1	1
Mpv17		1	1
mixed-linked glucan synthase 6					1	1
Metal tolerance protein 5	1	1
Manganese-dependent ADP-ribose/CDP-alcohol diphosphatase					1	1
Magnesium-protoporphyrin IX monomethyl ester	1		1	1		1
Macrophage migration inhibitory factor homolog				1	1	1
Lipase			1	1
Lactation elevated protein 1	1		1
Lachrymatory-factor synthase	1	1
indole-3-pyruvate monooxygenase YUCCA11				1		1
inactive receptor kinase At2g26730		1	1
Horcolin				1	1	1
Heptahelical transmembrane protein ADIPOR1					1	1
Heparanase-like protein 3				1	1
Heme-binding-like protein At3g10130		1	1
GMP synthase [glutamine-hydrolyzing]	1	1	1
Glutathione S-transferase DHAR3				1	1	1
Germin-like protein 8-14				1	1	1
GDSL esterase/lipase At5g45910	1	1
Fructose-1,6-bisphosphatase, chloroplastic			1	1	1	2
folate-biopterin transporter 9	1		1
Flavonoid 3'-monooxygenase				1		1
Ferredoxin						3
F-box protein	1	1
Endonuclease		1	1			1
E3 ubiquitin-protein ligase	1				1
DIMBOA UDP-glucosyltransferase BX8			1
Diacylglycerol kinase 5	1
DEHYDRATION-INDUCED 19 homolog 3	1
D-3-phosphoglycerate dehydrogenase 1					1
Cytokinin dehydrogenase 5		1	1
CURVATURE THYLAKOID		1	1	1	1	1
Cinnamyl dehydrogenase	1	1
Chlorophyllide a oxygenase	1	1
Chlorophyll a-b binding protein				3	1	1
Cellulose synthase A catalytic subunit 4 [UDP-forming]	1	1
Carbonic anhydrase	1	1	1
calcium-binding protein CML10		1	1
Calcium sensing receptor	1	1	1
BURP domain-containing protein 3	1	1
Bidirectional sugar transporter		1	1		1	1
Beta-glucosidase				2
Beta-1,3-glucosyltransferase				1		1
BAG family molecular chaperone regulator 3					1	2
Auxin-responsive protein IAA21					1	1
Anthocyanidin 5,3-O-glucosyltransferase					1	2
Alpha-amylase 3, chloroplastic	1		1
Alpha/beta hydrolase domain-containing protein 11	1		1
ADP,ATP carrier protein ER-ANT1	1		1
Acetyl-CoA carboxylase 1	1	1
ABC transporter B family member	2	1		1	1	1
50S ribosomal protein, chloroplastic	4	2	5	1	1	2
31 kDa ribonucleoprotein, chloroplastic				1	1	1
30S ribosomal protein , chloroplastic	1	1		1	1	1
3,9-dihydroxypterocarpan 6A-monooxygenase				1	1	1
